# Supplementary material for: Pluripotent stem cell–derived corneal endothelial cells as an alternative to donor corneal endothelium in keratoplasty
Source: Stem Cell Reports. 2021 Aug 5;16(9):2320–35. doi: 10.1016/j.stemcr.2021.07.008 (PMC8452521; doi:10.1016/j.stemcr.2021.07.008)
Supplement: Data S1. A complete list of genes identified in non-cryopreserved human embryonic stem cell–derived corneal endothelial cells — The gene expression data were normalized by calculating the FPKM (fragments per kilobase per million mapped reads) for each gene. A cutoff value of ≥1 FPKM was established as an expression threshold for each gene. [file mmc2.xlsx]

## Sheet: Data S1
Gene Symbol	Gene Name	Type of gene	Non-cryopreserved hESC-derived CECs sample 1 FPKM	Non-cryopreserved hESC-derived CECs sample 2 FPKM	Non-cryopreserved hESC-derived CECs sample 3 FPKM	Non-cryopreserved hESC-derived CECs Mean FPKM
MT-CO1	mitochondrially_encoded_cytochrome_c_oxidase_I	protein_coding	8311.61	8947.65	9270.57	8843.28
MT-CO3	mitochondrially_encoded_cytochrome_c_oxidase_III	protein_coding	5920.02	6164.39	6562.45	6215.62
MT-CO2	mitochondrially_encoded_cytochrome_c_oxidase_II	protein_coding	5891.65	6103.27	6755.77	6250.23
MT-ND4	mitochondrially_encoded_NADH:ubiquinone_oxidoreductase_core_subunit_4	protein_coding	3015.72	3231.45	3648.76	3298.65
MT-ATP6	mitochondrially_encoded_ATP_synthase_6	protein_coding	2763.92	2936.57	3384.19	3028.23
MT-RNR2	mitochondrially_encoded_16S_RNA	Mt_rRNA	2376.99	2777.98	2711.44	2622.14
MT-CYB	mitochondrially_encoded_cytochrome_b	protein_coding	2270.05	2515.86	2751.03	2512.32
MT-ND3	mitochondrially_encoded_NADH:ubiquinone_oxidoreductase_core_subunit_3	protein_coding	2040.93	2040.67	2749.15	2276.92
SFRP2	secreted_frizzled-related_protein_2	protein_coding	2022.02	1997.26	2079.69	2032.99
ACTG1	actin_gamma_1	protein_coding	1640.54	1624.9	1628.34	1631.26
MT-ND2	mitochondrially_encoded_NADH:ubiquinone_oxidoreductase_core_subunit_2	protein_coding	1595.71	1781.79	2039.06	1805.52
ACTB	actin_beta	protein_coding	1564.83	1510.31	1608.48	1561.21
TMSB10	thymosin_beta_10	protein_coding	1486.04	1407.91	1626.89	1506.95
MT-ND5	mitochondrially_encoded_NADH:ubiquinone_oxidoreductase_core_subunit_5	protein_coding	1371.82	1546.51	1577.22	1498.52
MT-ND1	mitochondrially_encoded_NADH:ubiquinone_oxidoreductase_core_subunit_1	protein_coding	1351.17	1443.96	1626.25	1473.79
Metazoa_SRP	Metazoan_signal_recognition_particle_RNA	misc_RNA	1305.65	1080.81	1751.72	1379.39
MT-ND6	mitochondrially_encoded_NADH:ubiquinone_oxidoreductase_core_subunit_6	protein_coding	1163.24	1325.03	1618.21	1368.83
CTGF	connective_tissue_growth_factor	protein_coding	1149.79	1140.71	1169.03	1153.18
EEF1A1	eukaryotic_translation_elongation_factor_1_alpha_1	protein_coding	1089.33	1102.05	1114.39	1101.92
FTL	ferritin_light_polypeptide	protein_coding	996.569	978.583	1093.66	1022.94
TMSB4X	thymosin_beta_4_X-linked	protein_coding	951.748	969.426	1058.21	993.127
RPL41P1	ribosomal_protein_L41_pseudogene_1	processed_pseudogene	780.089	868.381	895.342	847.937
CRYAB	crystallin_alpha_B	protein_coding	724.977	697.497	782.684	735.052
MT-ND4L	mitochondrially_encoded_NADH:ubiquinone_oxidoreductase_core_subunit_4L	protein_coding	639.904	732.266	1006.45	792.874
SLC2A1	solute_carrier_family_2_(facilitated_glucose_transporter)_member_1	protein_coding	605.919	599.142	580.78	595.281
MT-TP	mitochondrially_encoded_tRNA_proline	Mt_tRNA	590.669	641.45	657.312	629.811
HSP90AB1	heat_shock_protein_90kDa_alpha_family_class_B_member_1	protein_coding	515.794	501.02	509.724	508.846
MT-RNR1	mitochondrially_encoded_12S_RNA	Mt_rRNA	485.887	721.382	568.922	592.064
ANXA1	annexin_A1	protein_coding	478.368	464.727	497.369	480.155
GSTP1	glutathione_S-transferase_pi_1	protein_coding	475.727	459.975	509.318	481.673
ENO1	enolase_1_(alpha)	protein_coding	472.25	471.194	490.591	478.012
EEF2	eukaryotic_translation_elongation_factor_2	protein_coding	466.226	487.768	472.633	475.542
RPS2	ribosomal_protein_S2	protein_coding	424.053	421.372	441.531	428.986
RPS12	ribosomal_protein_S12	protein_coding	409.073	377.802	424.984	403.953
LIM2	lens_intrinsic_membrane_protein_2	protein_coding	394.91	405.239	420.822	406.991
RPS27	ribosomal_protein_S27	protein_coding	394.494	345.137	451.798	397.143
YBX1	Y-box_binding_protein_1	protein_coding	385.514	403.803	428.405	405.907
RPL8	ribosomal_protein_L8	protein_coding	376.461	385.245	436.008	399.238
RPS11	ribosomal_protein_S11	protein_coding	358.068	357.999	402.906	372.991
KRT8	keratin_8_type_II	protein_coding	357.19	329.858	349.488	345.512
GAPDH	glyceraldehyde-3-phosphate_dehydrogenase	protein_coding	354.464	366.87	379.466	366.933
SPARC	secreted_protein_acidic_cysteine-rich_(osteonectin)	protein_coding	348.314	339.032	354.28	347.209
GJA1	gap_junction_protein_alpha_1	protein_coding	345.097	352.572	350.23	349.3
RPS18	ribosomal_protein_S18	protein_coding	340.083	331.51	375.673	349.089
ALDH1A1	aldehyde_dehydrogenase_1_family_member_A1	protein_coding	331.325	324.04	339.686	331.684
RPL7A	ribosomal_protein_L7a	protein_coding	324.534	325.977	352.556	334.356
FLNA	filamin_A	protein_coding	319.438	325.675	290.782	311.965
C8orf4	chromosome_8_open_reading_frame_4	protein_coding	311.372	319.8	351.296	327.489
RPL41	ribosomal_protein_L41	protein_coding	308.841	299.587	364.967	324.465
ACTC1	actin_alpha_cardiac_muscle_1	protein_coding	307.613	295.202	309.543	304.119
HSPA8	heat_shock_protein_family_A_(Hsp70)_member_8	protein_coding	295.717	298.685	287.048	293.816
PSAP	prosaposin	protein_coding	287.381	281.765	277.645	282.264
TUBB	tubulin_beta_class_I	protein_coding	285.119	284.012	306.827	291.986
RPL13A	ribosomal_protein_L13a	protein_coding	277.477	261.815	313.363	284.218
VIM	vimentin	protein_coding	277.177	269.626	306.011	284.271
MYH9	myosin_heavy_chain_9_non-muscle	protein_coding	271.644	274.41	252.097	266.05
RPL29	ribosomal_protein_L29	protein_coding	271.071	265.78	303.361	280.071
COL1A1	collagen_type_I_alpha_1	protein_coding	269.857	258.702	252.518	260.359
ITGAV	integrin_subunit_alpha_V	protein_coding	262.52	267.357	248.135	259.337
CDH2	cadherin_2_type_1_N-cadherin_(neuronal)	protein_coding	261.624	264.343	248.124	258.03
ANKRD1	ankyrin_repeat_domain_1_(cardiac_muscle)	protein_coding	261.014	262.3	274.78	266.031
KRT18	keratin_18_type_I	protein_coding	260.404	240.001	273.681	258.029
MYL9	myosin_light_chain_9	protein_coding	256.362	253.708	266.78	258.95
PTMS	parathymosin	protein_coding	255.557	248.156	284.977	262.897
BHMT	betaine--homocysteine_S-methyltransferase	protein_coding	251.755	255.341	267.266	258.121
SUCO	SUN_domain_containing_ossification_factor	protein_coding	251.42	254.044	240.626	248.697
NGFRAP1	nerve_growth_factor_receptor_(TNFRSF16)_associated_protein_1	protein_coding	249.598	255.261	280.764	261.874
TGM2	transglutaminase_2	protein_coding	249.212	245.607	235.915	243.578
RPS6	ribosomal_protein_S6	protein_coding	244.15	240.783	275.805	253.58
SLC2A3	solute_carrier_family_2_(facilitated_glucose_transporter)_member_3	protein_coding	241.691	236.354	228.556	235.534
HNRNPA1	heterogeneous_nuclear_ribonucleoprotein_A1	protein_coding	241.594	243.517	257.884	247.665
MDK	midkine_(neurite_growth-promoting_factor_2)	protein_coding	238.716	240.437	255.382	244.845
SLC7A8	solute_carrier_family_7_(amino_acid_transporter_light_chain_L_system)_member_8	protein_coding	238.466	242.676	230.017	237.053
COL4A2	collagen_type_IV_alpha_2	protein_coding	237.604	243.523	223.377	234.834
RPL10A	ribosomal_protein_L10a	protein_coding	235.684	243.289	267.832	248.935
RPS4X	ribosomal_protein_S4_X-linked	protein_coding	234.381	228.166	257.633	240.06
HSP90AA1	heat_shock_protein_90kDa_alpha_family_class_A_member_1	protein_coding	232.602	228.769	224.845	228.739
MARCKSL1	MARCKS-like_1	protein_coding	230.673	231.381	257.182	239.746
RPL3	ribosomal_protein_L3	protein_coding	227.409	224.65	237.063	229.707
RPLP0	ribosomal_protein_large_P0	protein_coding	226.908	224.122	237.897	229.643
COL4A1	collagen_type_IV_alpha_1	protein_coding	221.149	219.247	198.77	213.055
APLP2	amyloid_beta_(A4)_precursor-like_protein_2	protein_coding	214.851	213.882	207.026	211.919
CALR	calreticulin	protein_coding	214.17	221.318	223.95	219.812
S100A11	S100_calcium_binding_protein_A11	protein_coding	213.938	189.295	221.7	208.311
TAGLN2	transgelin_2	protein_coding	212.71	205.264	215.167	211.047
NDUFS5	NADH:ubiquinone_oxidoreductase_subunit_S5	protein_coding	211.144	201.384	231.241	214.59
RPL7	ribosomal_protein_L7	protein_coding	210.791	209.394	238.297	219.494
APP	amyloid_beta_(A4)_precursor_protein	protein_coding	210.547	211.808	208.721	210.359
RPS21	ribosomal_protein_S21	protein_coding	209.826	193.153	247.59	216.856
CNN3	calponin_3_acidic	protein_coding	209.07	210.229	215.537	211.612
TUBB2B	tubulin_beta_2B_class_IIb	protein_coding	208.918	202.674	216.999	209.53
FN1	fibronectin_1	protein_coding	207.088	181.846	163.846	184.26
RPS19	ribosomal_protein_S19	protein_coding	207.086	199.994	227.545	211.542
RPL5	ribosomal_protein_L5	protein_coding	202.257	199.501	222.346	208.035
CALD1	caldesmon_1	protein_coding	198.28	199.452	197.468	198.4
RPL35	ribosomal_protein_L35	protein_coding	198.021	193.229	236.94	209.397
RPL19	ribosomal_protein_L19	protein_coding	197.129	189.971	209.187	198.762
APOE	apolipoprotein_E	protein_coding	192.437	209.188	214.074	205.233
WLS	wntless_Wnt_ligand_secretion_mediator	protein_coding	192.32	196.12	197.361	195.267
FOXE3	forkhead_box_E3	protein_coding	190.446	168.418	190.593	183.152
ITGB1	integrin_subunit_beta_1	protein_coding	190.437	191.398	180.578	187.471
RHOB	ras_homolog_family_member_B	protein_coding	188.124	190.088	189.487	189.233
RPS8	ribosomal_protein_S8	protein_coding	187.629	173.866	208.127	189.874
AKAP12	A-kinase_anchoring_protein_12	protein_coding	186.928	189.841	166.014	180.928
ATP5B	ATP_synthase_H+_transporting_mitochondrial_F1_complex_beta_polypeptide	protein_coding	186.385	176.736	185.922	183.014
IFITM3	interferon_induced_transmembrane_protein_3	protein_coding	183.421	168.126	198.525	183.358
RPL6	ribosomal_protein_L6	protein_coding	182.93	180.189	199.353	187.49
ID1	inhibitor_of_DNA_binding_1_dominant_negative_helix-loop-helix_protein	protein_coding	181.548	174.109	185.212	180.29
RPL11	ribosomal_protein_L11	protein_coding	177.271	181.265	212.93	190.489
JAG1	jagged_1	protein_coding	174.537	178.769	167.942	173.749
ID3	inhibitor_of_DNA_binding_3_dominant_negative_helix-loop-helix_protein	protein_coding	173.572	164.31	182.895	173.592
CRYGC	crystallin_gamma_C	protein_coding	172.965	170.116	186.937	176.673
BSG	basigin_(Ok_blood_group)	protein_coding	172.795	172.343	182.279	175.806
EIF4G2	eukaryotic_translation_initiation_factor_4_gamma_2	protein_coding	171.399	172.999	166.362	170.253
H19	H19_imprinted_maternally_expressed_transcript_(non-protein_coding)	processed_transcript	169.247	129.892	167.574	155.571
HMGA1	high_mobility_group_AT-hook_1	protein_coding	168.911	162.829	164.775	165.505
TPM1	tropomyosin_1_(alpha)	protein_coding	167.801	168.653	167.122	167.859
IGFBP2	insulin_like_growth_factor_binding_protein_2	protein_coding	164.987	148.501	171.182	161.556
RPLP1	ribosomal_protein_large_P1	protein_coding	164.672	148.419	175.245	162.779
YWHAQ	tyrosine_3-monooxygenase/tryptophan_5-monooxygenase_activation_protein_theta	protein_coding	163.094	160.754	160.619	161.489
PKM	pyruvate_kinase_muscle	protein_coding	162.982	161.214	162.16	162.119
CRIM1	cysteine_rich_transmembrane_BMP_regulator_1_(chordin-like)	protein_coding	161.968	168.265	154.121	161.451
TUBA1A	tubulin_alpha_1a	protein_coding	161.222	154.679	161.597	159.166
TPI1	triosephosphate_isomerase_1	protein_coding	161.218	163.765	169.948	164.977
RPS15	ribosomal_protein_S15	protein_coding	160.88	152.584	167.376	160.28
YWHAE	tyrosine_3-monooxygenase/tryptophan_5-monooxygenase_activation_protein_epsilon	protein_coding	159.851	150.57	158.708	156.376
PRDX6	peroxiredoxin_6	protein_coding	159.343	153.247	168.614	160.401
GPC3	glypican_3	protein_coding	157.894	153.424	154.686	155.335
RPL27	ribosomal_protein_L27	protein_coding	157.311	150.104	177.648	161.687
RPLP2	ribosomal_protein_large_P2	protein_coding	155.396	144.353	172.654	157.468
CLIC1	chloride_intracellular_channel_1	protein_coding	154.559	150.377	160.819	155.251
HSP90B1	heat_shock_protein_90kDa_beta_family_member_1	protein_coding	154.556	152.474	155.263	154.098
PFN1	profilin_1	protein_coding	154.29	141.506	162.245	152.68
P3H2	prolyl_3-hydroxylase_2	protein_coding	154.264	160.91	154.017	156.397
CD63	CD63_molecule	protein_coding	153.663	155.675	173.957	161.098
PTTG1IP	pituitary_tumor-transforming_1_interacting_protein	protein_coding	152.688	150.003	152.936	151.876
RPL4	ribosomal_protein_L4	protein_coding	152.364	156.988	165.244	158.199
YWHAZ	tyrosine_3-monooxygenase/tryptophan_5-monooxygenase_activation_protein_zeta	protein_coding	151.881	155.775	153.585	153.747
PEBP1	phosphatidylethanolamine_binding_protein_1	protein_coding	151.87	151.073	165.597	156.18
CCL2	chemokine_(C-C_motif)_ligand_2	protein_coding	150.285	153.219	162.98	155.495
RPL12	ribosomal_protein_L12	protein_coding	149.801	151.318	160.736	153.952
TUBB2A	tubulin_beta_2A_class_IIa	protein_coding	149.345	157.794	161.361	156.167
RPS25	ribosomal_protein_S25	protein_coding	149.051	144.19	177.636	156.959
NES	nestin	protein_coding	148.557	152.282	149.285	150.041
TAGLN	transgelin	protein_coding	148.463	154.623	156.442	153.176
HNRNPA2B1	heterogeneous_nuclear_ribonucleoprotein_A2/B1	protein_coding	146.971	145.657	159.216	150.614
EZR	ezrin	protein_coding	145.263	141.359	145.223	143.949
HTRA1	HtrA_serine_peptidase_1	protein_coding	144.893	134.585	144.818	141.432
EFEMP1	EGF_containing_fibulin-like_extracellular_matrix_protein_1	protein_coding	144.702	145.029	143.554	144.429
ACTN4	actinin_alpha_4	protein_coding	143.416	141.198	138.654	141.089
COL1A2	collagen_type_I_alpha_2	protein_coding	143.253	137.994	129.024	136.757
SPP1	secreted_phosphoprotein_1	protein_coding	142.85	138.28	150.148	143.759
DNAJA1	DnaJ_heat_shock_protein_family_(Hsp40)_member_A1	protein_coding	141.544	140.58	142.619	141.581
MORF4L2	mortality_factor_4_like_2	protein_coding	141.283	131.94	146.8	140.007
CPXM1	carboxypeptidase_X_(M14_family)_member_1	protein_coding	141.081	140.125	146.642	142.616
SLC38A2	solute_carrier_family_38_member_2	protein_coding	140.843	143.004	136.286	140.045
MTATP6P1	mitochondrially_encoded_ATP_synthase_6_pseudogene_1	unprocessed_pseudogene	140.498	148.795	199.039	162.777
CCND1	cyclin_D1	protein_coding	140.096	145.755	144.83	143.561
CDKN1A	cyclin-dependent_kinase_inhibitor_1A_(p21_Cip1)	protein_coding	139.024	143.032	143.399	141.819
RPS16	ribosomal_protein_S16	protein_coding	138.937	134.478	154.623	142.679
SLC25A6	solute_carrier_family_25_(mitochondrial_carrier;_adenine_nucleotide_translocator)_member_6	protein_coding	138.778	139.094	145.592	141.155
PTMA	prothymosin_alpha	protein_coding	136.288	144.494	150.176	143.653
NID1	nidogen_1	protein_coding	136.025	140.341	122.302	132.889
SRP14	signal_recognition_particle_14kDa	protein_coding	135.696	127.822	151.079	138.199
CPE	carboxypeptidase_E	protein_coding	135.4	136.529	140.225	137.385
DDX5	DEAD_(Asp-Glu-Ala-Asp)_box_helicase_5	protein_coding	134.11	131.762	139.071	134.981
LAMB1	laminin_subunit_beta_1	protein_coding	133.628	130.456	129.885	131.323
CYR61	cysteine-rich_angiogenic_inducer_61	protein_coding	132.969	131.602	139.182	134.585
RPL21	ribosomal_protein_L21	protein_coding	131.863	125.699	142.952	133.505
COL4A5	collagen_type_IV_alpha_5	protein_coding	131.173	129.46	119.398	126.677
SLC3A2	solute_carrier_family_3_(amino_acid_transporter_heavy_chain)_member_2	protein_coding	130.334	132.708	134.816	132.619
CTNNB1	catenin_beta_1	protein_coding	130.096	131.787	120.239	127.374
MRFAP1	Morf4_family_associated_protein_1	protein_coding	129.8	130.788	139.471	133.353
SNRNP70	small_nuclear_ribonucleoprotein_U1_70kDa_subunit	protein_coding	127.673	120.564	128.586	125.608
HSPA5	heat_shock_protein_family_A_(Hsp70)_member_5	protein_coding	127.525	122.869	124.044	124.813
ARGLU1	arginine_and_glutamate_rich_1	protein_coding	127.258	126.158	133.618	129.012
ERICH5	glutamate_rich_5	protein_coding	126.806	128.8	130.446	128.684
PRDX5	peroxiredoxin_5	protein_coding	126.28	137.449	147.775	137.168
CNBP	CCHC-type_zinc_finger_nucleic_acid_binding_protein	protein_coding	126.219	127.234	132.059	128.504
KRT19	keratin_19_type_I	protein_coding	125.718	109.005	118.071	117.598
RPL24	ribosomal_protein_L24	protein_coding	125.693	121.601	137.99	128.428
HNRNPAB	heterogeneous_nuclear_ribonucleoprotein_A/B	protein_coding	125.522	135.109	136.617	132.416
NPM1	nucleophosmin_(nucleolar_phosphoprotein_B23_numatrin)	protein_coding	124.731	121.436	131.248	125.805
GPX1	glutathione_peroxidase_1	protein_coding	124.547	118.628	136.905	126.693
SAT1	spermidine/spermine_N1-acetyltransferase_1	protein_coding	124.406	118.054	132.048	124.836
RHOA	ras_homolog_family_member_A	protein_coding	124.174	121.112	130.507	125.264
EDF1	endothelial_differentiation-related_factor_1	protein_coding	123.59	115.655	140.382	126.542
PGAM1	phosphoglycerate_mutase_1	protein_coding	123.431	119.682	121.252	121.455
SRP9	signal_recognition_particle_9kDa	protein_coding	123.306	123.669	128.581	125.186
CANX	calnexin	protein_coding	122.842	125.728	119.762	122.778
PPIA	peptidylprolyl_isomerase_A_(cyclophilin_A)	protein_coding	122.308	117.385	132.102	123.932
ACADVL	acyl-CoA_dehydrogenase_very_long_chain	protein_coding	122.073	120.104	126.747	122.975
RPSA	ribosomal_protein_SA	protein_coding	121.778	117.128	127.013	121.973
CRYBB3	crystallin_beta_B3	protein_coding	121.718	126.795	126.879	125.131
RPL18A	ribosomal_protein_L18a	protein_coding	121.133	117.565	128.789	122.496
NID2	nidogen_2	protein_coding	121.059	122.096	104.963	116.04
TUBB4B	tubulin_beta_4B_class_IVb	protein_coding	120.967	125.998	127.311	124.759
PABPC1	poly(A)_binding_protein_cytoplasmic_1	protein_coding	120.933	120.444	121.426	120.934
DCBLD2	discoidin_CUB_and_LCCL_domain_containing_2	protein_coding	120.745	122.838	116.181	119.921
HNRNPK	heterogeneous_nuclear_ribonucleoprotein_K	protein_coding	119.896	121.831	129.529	123.752
EIF2S3	eukaryotic_translation_initiation_factor_2_subunit_gamma	protein_coding	118.898	126.034	122.172	122.368
SFPQ	splicing_factor_proline/glutamine-rich	protein_coding	118.575	120.014	116.857	118.482
UBA1	ubiquitin-like_modifier_activating_enzyme_1	protein_coding	118.328	118.124	114.27	116.907
IVNS1ABP	influenza_virus_NS1A_binding_protein	protein_coding	118.281	119.248	123.259	120.262
MYL12B	myosin_light_chain_12B	protein_coding	118.214	114.701	127.144	120.02
VCL	vinculin	protein_coding	118.12	121.742	110.84	116.901
TRIM28	tripartite_motif_containing_28	protein_coding	117.363	104.528	109.592	110.494
EIF4H	eukaryotic_translation_initiation_factor_4H	protein_coding	117.241	117.67	120.697	118.536
KIAA1147	KIAA1147	protein_coding	117.055	119.315	105.139	113.836
DDX17	DEAD_(Asp-Glu-Ala-Asp)_box_helicase_17	protein_coding	116.522	115.431	112.157	114.703
RPS14	ribosomal_protein_S14	protein_coding	115.102	112.505	127.361	118.323
RPS28	ribosomal_protein_S28	protein_coding	114.089	102.548	125.459	114.032
UBC	ubiquitin_C	protein_coding	113.527	109.396	117.704	113.542
DAD1	defender_against_cell_death_1	protein_coding	113.497	111.138	118.861	114.499
SET	SET_nuclear_proto-oncogene	protein_coding	113.399	114.712	115.103	114.405
SHC1	SHC_(Src_homology_2_domain_containing)_transforming_protein_1	protein_coding	113.061	112.906	112.028	112.665
ACTN1	actinin_alpha_1	protein_coding	112.107	111.269	108.844	110.74
LAPTM4A	lysosomal_protein_transmembrane_4_alpha	protein_coding	111.535	109.188	112.843	111.189
PLD3	phospholipase_D_family_member_3	protein_coding	111.474	108.595	112.749	110.939
RPS27A	ribosomal_protein_S27a	protein_coding	111.423	103.182	122.336	112.314
RPS13	ribosomal_protein_S13	protein_coding	111.265	102.168	124.511	112.648
TNFRSF12A	tumor_necrosis_factor_receptor_superfamily_member_12A	protein_coding	111.088	111.513	122.563	115.055
SMS	spermine_synthase	protein_coding	111.067	105.827	116.973	111.289
TNC	tenascin_C	protein_coding	110.951	114.685	102.102	109.246
YWHAG	tyrosine_3-monooxygenase/tryptophan_5-monooxygenase_activation_protein_gamma	protein_coding	110.751	115.194	114.486	113.477
HSPD1	heat_shock_protein_family_D_(Hsp60)_member_1	protein_coding	110.696	110.212	106.297	109.068
ENC1	ectodermal-neural_cortex_1_(with_BTB_domain)	protein_coding	110.067	109.565	108.674	109.435
RPS20	ribosomal_protein_S20	protein_coding	110.028	105.672	120.427	112.042
LAPTM4B	lysosomal_protein_transmembrane_4_beta	protein_coding	109.616	111.82	110.11	110.516
PGK1	phosphoglycerate_kinase_1	protein_coding	109.453	107.759	111.247	109.486
APEX1	APEX_nuclease_(multifunctional_DNA_repair_enzyme)_1	protein_coding	109.311	111.142	115.635	112.029
ATF4	activating_transcription_factor_4	protein_coding	109.218	99.6853	113.16	107.354
GNB2L1	guanine_nucleotide_binding_protein_(G_protein)_beta_polypeptide_2-like_1	protein_coding	109.195	107.579	116.757	111.177
RPL15	ribosomal_protein_L15	protein_coding	108.408	112.871	121.019	114.099
COL18A1	collagen_type_XVIII_alpha_1	protein_coding	107.126	106.296	97.8403	103.754
TGFB2	transforming_growth_factor_beta_2	protein_coding	106.61	111.825	101.791	106.742
H3F3AP4	H3_histone_family_3A_pseudogene_4	processed_pseudogene	106.466	111.62	117.341	111.809
RPL13	ribosomal_protein_L13	protein_coding	106.416	99.1777	109.066	104.887
DBN1	drebrin_1	protein_coding	106.415	103.92	108.43	106.255
COL4A6	collagen_type_IV_alpha_6	protein_coding	106.322	109.97	97.8755	104.722
CD24	CD24_molecule	protein_coding	106.003	98.8058	101.413	102.074
RPL36	ribosomal_protein_L36	protein_coding	105.664	92.8502	109.493	102.669
LINC00657	long_intergenic_non-protein_coding_RNA_657	lincRNA	104.711	109.407	104.75	106.289
FSCN1	fascin_actin-bundling_protein_1	protein_coding	104.398	105.784	105.359	105.18
TPM2	tropomyosin_2_(beta)	protein_coding	104.385	99.6401	115.82	106.615
MALAT1	metastasis_associated_lung_adenocarcinoma_transcript_1_(non-protein_coding)	lincRNA	104.169	140.092	93.497	112.586
RPL35A	ribosomal_protein_L35a	protein_coding	104.096	97.1737	118.178	106.483
RPS3	ribosomal_protein_S3	protein_coding	104.057	103.907	116.386	108.117
CALU	calumenin	protein_coding	103.871	103.455	99.8444	102.39
RPS9	ribosomal_protein_S9	protein_coding	103.769	105.611	118.755	109.379
GANAB	glucosidase_alpha;_neutral_AB	protein_coding	103.642	106.707	102.236	104.195
CHPF	chondroitin_polymerizing_factor	protein_coding	103.511	102.457	103.764	103.244
SRRM2	serine/arginine_repetitive_matrix_2	protein_coding	103.414	105.386	98.6452	102.482
COL11A1	collagen_type_XI_alpha_1	protein_coding	103.257	106.348	95.2504	101.618
SERPINH1	serpin_peptidase_inhibitor_clade_H_(heat_shock_protein_47)_member_1_(collagen_binding_protein_1)	protein_coding	101.817	97.7894	105.855	101.82
FABP5	fatty_acid_binding_protein_5_(psoriasis-associated)	protein_coding	101.801	89.1138	118.748	103.221
CNN2	calponin_2	protein_coding	101.399	108.052	109.651	106.367
TFPI2	tissue_factor_pathway_inhibitor_2	protein_coding	101.349	103.706	107.803	104.286
HSPB1	heat_shock_protein_family_B_(small)_member_1	protein_coding	101.289	90.2756	110.053	100.539
KDELR1	KDEL_endoplasmic_reticulum_protein_retention_receptor_1	protein_coding	101.113	99.6516	103.895	101.553
RAC1	ras-related_C3_botulinum_toxin_substrate_1_(rho_family_small_GTP_binding_protein_Rac1)	protein_coding	101.107	99.9707	106.544	102.541
UCHL1	ubiquitin_C-terminal_hydrolase_L1	protein_coding	100.884	94.5819	103.371	99.6124
VCP	valosin_containing_protein	protein_coding	100.833	102.502	99.9505	101.095
PSMA7	proteasome_subunit_alpha_7	protein_coding	100.67	95.8651	107.653	101.396
NONO	non-POU_domain_containing_octamer-binding	protein_coding	100.663	103.923	101.227	101.938
PSAT1	phosphoserine_aminotransferase_1	protein_coding	100.492	101.991	101.596	101.36
CA2	carbonic_anhydrase_II	protein_coding	100.236	99.223	103.239	100.9
NCL	nucleolin	protein_coding	100.139	100.175	102.515	100.943
MMP14	matrix_metallopeptidase_14	protein_coding	99.8886	96.9467	95.8602	97.5652
PLS3	plastin_3	protein_coding	99.8076	98.3761	97.038	98.4072
FKBP10	FK506_binding_protein_10	protein_coding	99.7682	101.794	103.158	101.573
PLXNB2	plexin_B2	protein_coding	99.7451	99.8341	96.7229	98.7674
RPL9	ribosomal_protein_L9	protein_coding	99.5311	94.6992	112.97	102.4
RPL18	ribosomal_protein_L18	protein_coding	99.3845	99.9793	108.192	102.519
TCEB2	transcription_elongation_factor_B_(SIII)_polypeptide_2_(18kDa_elongin_B)	protein_coding	99.3446	94.8067	103.412	99.1878
BTF3	basic_transcription_factor_3	protein_coding	98.878	96.0947	102.858	99.277
IER3	immediate_early_response_3	protein_coding	98.655	89.7081	92.8771	93.7467
AP2M1	adaptor_related_protein_complex_2_mu_1_subunit	protein_coding	98.5735	96.1638	98.1722	97.6365
PDLIM7	PDZ_and_LIM_domain_7	protein_coding	98.0808	95.2106	103.379	98.89
LDHA	lactate_dehydrogenase_A	protein_coding	97.9647	101.037	102.681	100.561
EPHA2	EPH_receptor_A2	protein_coding	97.7919	96.2234	97.1858	97.0671
RPL39	ribosomal_protein_L39	protein_coding	97.4105	89.6983	110.688	99.2657
GPC4	glypican_4	protein_coding	96.0444	93.5247	96.615	95.3947
SMARCA1	SWI/SNF_related_matrix_associated_actin_dependent_regulator_of_chromatin_subfamily_a_member_1	protein_coding	96.0262	91.6684	85.3241	91.0062
TTYH3	tweety_family_member_3	protein_coding	95.7696	94.7475	92.8999	94.4723
EEF1B2	eukaryotic_translation_elongation_factor_1_beta_2	protein_coding	95.7195	93.8491	98.513	96.0272
LENG8	leukocyte_receptor_cluster_(LRC)_member_8	protein_coding	95.54	94.7375	94.702	94.9932
PRDX1	peroxiredoxin_1	protein_coding	94.7249	95.115	101.336	97.0588
ARF1	ADP_ribosylation_factor_1	protein_coding	94.6836	93.4878	97.0385	95.07
INAFM2	InaF-motif_containing_2	antisense	94.6479	86.9887	95.5237	92.3868
MAGED2	MAGE_family_member_D2	protein_coding	94.577	90.9059	92.2783	92.5871
EIF1	eukaryotic_translation_initiation_factor_1	protein_coding	94.4886	90.4215	100.215	95.0419
COX7C	cytochrome_c_oxidase_subunit_VIIc	protein_coding	94.1306	87.8498	104.66	95.5467
XRCC6	X-ray_repair_complementing_defective_repair_in_Chinese_hamster_cells_6	protein_coding	93.4392	91.2108	90.7217	91.7906
TPM4	tropomyosin_4	protein_coding	93.3018	92.2893	96.1521	93.9144
ANXA2	annexin_A2	protein_coding	93.2081	91.798	99.3492	94.7851
HNRNPU	heterogeneous_nuclear_ribonucleoprotein_U_(scaffold_attachment_factor_A)	protein_coding	93.1595	96.668	91.4596	93.7624
BRK1	BRICK1_SCAR/WAVE_actin-nucleating_complex_subunit	protein_coding	92.6943	96.7274	105.426	98.2827
MCL1	myeloid_cell_leukemia_1	protein_coding	92.2022	92.0589	88.5885	90.9499
ATP6V1G1	ATPase_H+_transporting_lysosomal_13kDa_V1_subunit_G1	protein_coding	91.6672	83.6307	97.3024	90.8668
TIMP1	TIMP_metallopeptidase_inhibitor_1	protein_coding	91.332	85.035	96.2802	90.8824
TGFB2-AS1	TGFB2_antisense_RNA_1_(head_to_head)	antisense	91.2617	104.924	89.1937	95.1266
ISYNA1	inositol-3-phosphate_synthase_1	protein_coding	90.8848	90.8389	97.7719	93.1652
SLC7A5	solute_carrier_family_7_(amino_acid_transporter_light_chain_L_system)_member_5	protein_coding	90.016	91.3083	85.84	89.0548
RPL37A	ribosomal_protein_L37a	protein_coding	89.6764	80.8913	105.617	92.0616
PTRF	polymerase_I_and_transcript_release_factor	protein_coding	89.4	89.2765	88.5155	89.064
CSDE1	cold_shock_domain_containing_E1_RNA_binding	protein_coding	89.2857	91.8138	86.0278	89.0424
HNRNPH1	heterogeneous_nuclear_ribonucleoprotein_H1_(H)	protein_coding	88.6413	90.774	91.4668	90.294
SOX2	SRY-box_2	protein_coding	87.7771	93.9473	98.2074	93.3106
TUBB6	tubulin_beta_6_class_V	protein_coding	87.3943	86.1658	88.6067	87.3889
MYL6	myosin_light_chain_6	protein_coding	87.3584	79.893	100.842	89.3643
WBP5	WW_domain_binding_protein_5	protein_coding	87.3479	86.999	99.7528	91.3666
RPL31	ribosomal_protein_L31	protein_coding	87.3278	82.4427	95.839	88.5365
C19orf43	chromosome_19_open_reading_frame_43	protein_coding	86.6061	84.9807	94.6804	88.7557
TNFRSF10B	tumor_necrosis_factor_receptor_superfamily_member_10b	protein_coding	86.4171	86.3982	81.9056	84.907
RPL36AL	ribosomal_protein_L36a_like	protein_coding	86.2334	83.0029	107.306	92.1807
RPL32	ribosomal_protein_L32	protein_coding	86.0263	82.3077	92.3831	86.9057
ACTR2	ARP2_actin-related_protein_2_homolog_(yeast)	protein_coding	85.7876	84.2591	83.4647	84.5038
ANXA5	annexin_A5	protein_coding	85.5657	86.0586	92.8585	88.1609
PNMA1	paraneoplastic_Ma_antigen_1	protein_coding	85.4827	83.6641	83.4018	84.1829
NOP10	NOP10_ribonucleoprotein	protein_coding	85.4686	79.2846	90.7075	85.1535
COX6B1	cytochrome_c_oxidase_subunit_VIb_polypeptide_1_(ubiquitous)	protein_coding	85.4167	77.1688	89.2951	83.9602
EIF4G1	eukaryotic_translation_initiation_factor_4_gamma_1	protein_coding	85.3383	87.0488	80.2934	84.2268
GNAS	GNAS_complex_locus	protein_coding	85.2165	82.4347	91.4015	86.3509
FHL1	four_and_a_half_LIM_domains_1	protein_coding	84.8363	83.2932	83.6912	83.9403
ILF2	interleukin_enhancer_binding_factor_2	protein_coding	84.7271	80.2881	85.4826	83.4993
EID1	EP300_interacting_inhibitor_of_differentiation_1	protein_coding	84.4793	83.2249	90.5656	86.0899
RPS24	ribosomal_protein_S24	protein_coding	84.1131	81.5818	93.3799	86.3583
CHMP4B	charged_multivesicular_body_protein_4B	protein_coding	83.9518	83.9098	94.7431	87.5349
HMGN3	high_mobility_group_nucleosomal_binding_domain_3	protein_coding	83.8915	81.8816	99.577	88.45
RAB7A	RAB7A_member_RAS_oncogene_family	protein_coding	83.8907	82.1334	83.7451	83.2564
STRAP	serine/threonine_kinase_receptor_associated_protein	protein_coding	83.8157	84.6235	85.254	84.5644
PGD	phosphogluconate_dehydrogenase	protein_coding	83.6373	84.9258	83.5931	84.0521
RPN2	ribophorin_II	protein_coding	83.4424	83.4681	84.5822	83.8309
CTSB	cathepsin_B	protein_coding	83.403	81.7836	85.0962	83.4276
RPS3A	ribosomal_protein_S3A	protein_coding	83.2298	87.5336	104.58	91.7812
KHDRBS1	KH_domain_containing_RNA_binding_signal_transduction_associated_1	protein_coding	83.1844	81.1871	83.3244	82.5653
MAPRE1	microtubule_associated_protein_RP/EB_family_member_1	protein_coding	82.9548	81.5184	82.3327	82.2686
TMBIM6	transmembrane_BAX_inhibitor_motif_containing_6	protein_coding	82.6402	82.8983	84.8016	83.4467
PGRMC1	progesterone_receptor_membrane_component_1	protein_coding	82.3604	78.0127	81.2377	80.537
EIF4A2	eukaryotic_translation_initiation_factor_4A2	protein_coding	82.1297	80.0636	85.9915	82.7283
HNRNPC	heterogeneous_nuclear_ribonucleoprotein_C_(C1/C2)	protein_coding	82.0207	80.6279	84.9475	82.532
HIF1A	hypoxia_inducible_factor_1_alpha_subunit_(basic_helix-loop-helix_transcription_factor)	protein_coding	81.6953	84.0522	83.6799	83.1425
CLDN1	claudin_1	protein_coding	81.4366	84.3212	78.4154	81.3911
COL5A1	collagen_type_V_alpha_1	protein_coding	81.3624	78.4959	74.3877	78.082
CCT7	chaperonin_containing_TCP1_subunit_7_(eta)	protein_coding	81.175	80.2019	87.2881	82.8883
COTL1	coactosin-like_F-actin_binding_protein_1	protein_coding	80.9772	77.6412	84.7101	81.1095
ITM2C	integral_membrane_protein_2C	protein_coding	80.8139	79.4865	81.0808	80.4604
COLGALT2	collagen_beta(1-O)galactosyltransferase_2	protein_coding	80.4912	82.225	76.8419	79.8527
FAM127A	family_with_sequence_similarity_127_member_A	protein_coding	80.4621	76.2951	87.3425	81.3665
ROMO1	reactive_oxygen_species_modulator_1	protein_coding	80.3968	71.9547	95.2481	82.5332
TGFB1	transforming_growth_factor_beta_1	protein_coding	80.3934	81.8614	85.8539	82.7029
SOX4	SRY-box_4	protein_coding	80.2559	82.494	80.1367	80.9622
RPL10	ribosomal_protein_L10	protein_coding	80.1652	75.0141	88.6128	81.264
WDR1	WD_repeat_domain_1	protein_coding	80.0136	81.0751	79.7235	80.2707
SEPTIN2	septin_2	protein_coding	79.83	80.7668	81.4512	80.6826
FAT1	FAT_atypical_cadherin_1	protein_coding	79.7751	82.1949	65.1987	75.7229
NDUFB7	NADH:ubiquinone_oxidoreductase_subunit_B7	protein_coding	79.7411	85.0165	87.1085	83.9554
CHCHD2	coiled-coil-helix-coiled-coil-helix_domain_containing_2	protein_coding	79.6179	79.0048	82.9143	80.5123
PFKP	phosphofructokinase_platelet	protein_coding	79.3526	78.2747	78.6856	78.771
CCT6A	chaperonin_containing_TCP1_subunit_6A_(zeta_1)	protein_coding	78.9934	78.1447	80.2451	79.1277
CKAP4	cytoskeleton-associated_protein_4	protein_coding	78.9145	79.0484	73.4604	77.1411
S100A16	S100_calcium_binding_protein_A16	protein_coding	78.9016	74.239	78.2817	77.1408
ST13	suppression_of_tumorigenicity_13_(colon_carcinoma)_(Hsp70_interacting_protein)	protein_coding	78.6384	79.3346	80.3671	79.4467
CDKN2B	cyclin-dependent_kinase_inhibitor_2B_(p15_inhibits_CDK4)	protein_coding	78.5391	75.1965	75.631	76.4555
RPL23	ribosomal_protein_L23	protein_coding	78.5105	80.6157	88.6318	82.586
GNB1	guanine_nucleotide_binding_protein_(G_protein)_beta_polypeptide_1	protein_coding	78.4355	77.8321	78.4077	78.2251
COL6A1	collagen_type_VI_alpha_1	protein_coding	78.4337	79.2507	77.5734	78.4192
ZFP36L2	ZFP36_ring_finger_protein-like_2	protein_coding	78.3977	81.1585	76.1281	78.5614
ARF4	ADP_ribosylation_factor_4	protein_coding	78.1452	75.9331	78.98	77.6861
TMED9	transmembrane_p24_trafficking_protein_9	protein_coding	77.9346	75.1563	82.8908	78.6606
SF3B5	splicing_factor_3b_subunit_5	protein_coding	77.6712	69.7201	78.2817	75.2243
GPC1	glypican_1	protein_coding	77.6531	74.4588	73.8065	75.3061
RPS5	ribosomal_protein_S5	protein_coding	77.5369	77.9556	85.6129	80.3685
MTCH1	mitochondrial_carrier_1	protein_coding	77.4065	79.5252	81.4236	79.4518
F2R	coagulation_factor_II_(thrombin)_receptor	protein_coding	77.3004	76.699	75.1119	76.3704
PTBP1	polypyrimidine_tract_binding_protein_1	protein_coding	76.9048	73.4224	75.0904	75.1392
HNRNPDL	heterogeneous_nuclear_ribonucleoprotein_D_like	protein_coding	76.8269	73.7052	80.4957	77.0093
KHSRP	KH-type_splicing_regulatory_protein	protein_coding	76.7887	77.7036	76.3395	76.944
RPL34	ribosomal_protein_L34	protein_coding	76.5605	75.9102	81.9166	78.1291
SURF4	surfeit_4	protein_coding	76.4885	75.38	75.5648	75.8111
HNRNPA3	heterogeneous_nuclear_ribonucleoprotein_A3	protein_coding	76.3734	78.4279	80.3781	78.3931
CITED2	Cbp/p300-interacting_transactivator_with_Glu/Asp_rich_carboxy-terminal_domain_2	protein_coding	75.9586	72.4841	74.8082	74.417
PLK2	polo-like_kinase_2	protein_coding	75.8386	73.2496	72.4911	73.8598
PDIA4	protein_disulfide_isomerase_family_A_member_4	protein_coding	75.7995	78.0761	73.838	75.9045
ABLIM1	actin_binding_LIM_protein_1	protein_coding	75.6412	78.2665	71.7507	75.2195
FLNB	filamin_B	protein_coding	75.5402	75.5261	65.2449	72.1037
H3F3B	H3_histone_family_3B_(H3.3B)	protein_coding	75.5151	76.3608	81.822	77.8993
H1F0	H1_histone_family_member_0	protein_coding	75.461	73.94	77.4932	75.6314
AKIRIN1	akirin_1	protein_coding	75.3926	76.1172	76.1936	75.9011
CDV3	CDV3_homolog_(mouse)	protein_coding	75.1379	74.7511	79.5637	76.4843
FKBP8	FK506_binding_protein_8	protein_coding	75.017	78.0327	81.0182	78.0226
SEC61A1	Sec61_translocon_alpha_1_subunit	protein_coding	74.8414	75.8505	73.1117	74.6012
MAF	v-maf_avian_musculoaponeurotic_fibrosarcoma_oncogene_homolog	protein_coding	74.4206	76.1339	74.8335	75.1294
TOMM20	translocase_of_outer_mitochondrial_membrane_20_homolog_(yeast)	protein_coding	74.3386	73.1303	74.2936	73.9208
CALM2	calmodulin_2_(phosphorylase_kinase_delta)	protein_coding	74.306	72.2985	77.8617	74.822
AHNAK	AHNAK_nucleoprotein	protein_coding	73.9216	76.2994	63.1732	71.1314
KPNA2	karyopherin_alpha_2_(RAG_cohort_1_importin_alpha_1)	protein_coding	73.6122	69.4758	70.5291	71.2057
CRYGS	crystallin_gamma_S	protein_coding	73.4267	70.5061	76.7716	73.5681
H3F3A	H3_histone_family_3A	protein_coding	73.3853	75.0444	75.0645	74.4981
MARCKS	myristoylated_alanine-rich_protein_kinase_C_substrate	protein_coding	73.1139	68.8822	72.3384	71.4448
SERINC1	serine_incorporator_1	protein_coding	73.0406	75.707	74.9323	74.56
CCT3	chaperonin_containing_TCP1_subunit_3_(gamma)	protein_coding	72.8328	73.9409	76.4744	74.416
CTSZ	cathepsin_Z	protein_coding	72.5041	72.5895	79.4745	74.856
EMILIN2	elastin_microfibril_interfacer_2	protein_coding	72.3804	74.5712	69.3708	72.1075
GPX4	glutathione_peroxidase_4	protein_coding	72.3508	65.2352	77.1884	71.5915
EIF5A	eukaryotic_translation_initiation_factor_5A	protein_coding	72.328	72.3826	87.8928	77.5344
CLIC6	chloride_intracellular_channel_6	protein_coding	72.1058	73.3009	75.1799	73.5289
DYNLL1	dynein_light_chain_LC8-type_1	protein_coding	71.8547	68.886	78.8616	73.2008
COL3A1	collagen_type_III_alpha_1	protein_coding	71.7088	68.8513	63.5443	68.0348
EIF3A	eukaryotic_translation_initiation_factor_3_subunit_A	protein_coding	71.4244	72.3796	67.8212	70.5418
CLIC4	chloride_intracellular_channel_4	protein_coding	71.3274	72.5411	69.7219	71.1968
CD276	CD276_molecule	protein_coding	71.2963	72.5412	68.7929	70.8768
PITX3	paired-like_homeodomain_3	protein_coding	71.21	74.7323	72.2903	72.7442
PTGES3	prostaglandin_E_synthase_3	protein_coding	70.9492	69.4047	73.2649	71.2063
ODC1	ornithine_decarboxylase_1	protein_coding	70.9466	68.343	70.6285	69.9727
MAT2A	methionine_adenosyltransferase_II_alpha	protein_coding	70.8602	70.8893	68.2148	69.9881
HDGF	hepatoma-derived_growth_factor	protein_coding	70.5851	64.5725	70.8209	68.6595
MRC2	mannose_receptor_C_type_2	protein_coding	70.4905	73.4729	68.8644	70.9426
SERPINB9	serpin_peptidase_inhibitor_clade_B_(ovalbumin)_member_9	protein_coding	70.3769	72.9898	70.4824	71.283
MAGED1	MAGE_family_member_D1	protein_coding	70.3108	64.8483	66.0995	67.0862
SDC2	syndecan_2	protein_coding	70.2387	70.0832	71.392	70.5713
XRCC5	X-ray_repair_complementing_defective_repair_in_Chinese_hamster_cells_5	protein_coding	69.9563	70.899	68.6379	69.831
GNB2	guanine_nucleotide_binding_protein_(G_protein)_beta_polypeptide_2	protein_coding	69.9312	67.1333	71.4283	69.4976
FLNC	filamin_C	protein_coding	69.8784	71.6612	65.4732	69.0043
CFL1	cofilin_1_(non-muscle)	protein_coding	69.7042	69.2355	75.5897	71.5098
CCT8	chaperonin_containing_TCP1_subunit_8_(theta)	protein_coding	69.3953	69.3679	69.953	69.5721
ILF3	interleukin_enhancer_binding_factor_3	protein_coding	69.3025	70.9844	72.6464	70.9778
PXDN	peroxidasin	protein_coding	69.195	72.7866	64.0049	68.6622
EIF3I	eukaryotic_translation_initiation_factor_3_subunit_I	protein_coding	69.1905	64.3648	67.1711	66.9088
DDOST	dolichyl-diphosphooligosaccharide--protein_glycosyltransferase_subunit_(non-catalytic)	protein_coding	69.1461	69.9955	67.634	68.9252
PEA15	phosphoprotein_enriched_in_astrocytes_15	protein_coding	68.7002	68.397	75.0761	70.7244
TMEM14C	transmembrane_protein_14C	protein_coding	68.6799	63.7298	70.3048	67.5715
GDI2	GDP_dissociation_inhibitor_2	protein_coding	68.5405	70.807	70.7708	70.0394
OBSL1	obscurin-like_1	protein_coding	68.5308	67.1176	68.4037	68.0174
PLXND1	plexin_D1	protein_coding	68.5256	70.3457	66.5627	68.478
CTTN	cortactin	protein_coding	68.3189	66.1847	72.8906	69.1314
CAPNS1	calpain_small_subunit_1	protein_coding	68.1953	65.2323	69.5857	67.6711
PSMB4	proteasome_subunit_beta_4	protein_coding	68.0436	63.2949	70.6048	67.3144
DUSP1	dual_specificity_phosphatase_1	protein_coding	67.9569	64.9935	70.3746	67.775
PDIA3	protein_disulfide_isomerase_family_A_member_3	protein_coding	67.9155	67.9976	74.3191	70.0774
CCNL2	cyclin_L2	protein_coding	67.8999	64.7455	70.6701	67.7719
DSP	desmoplakin	protein_coding	67.7816	65.3509	57.7922	63.6416
CAPZB	capping_protein_(actin_filament)_muscle_Z-line_beta	protein_coding	67.2831	68.0891	67.1921	67.5214
PVRL2	poliovirus_receptor-related_2_(herpesvirus_entry_mediator_B)	protein_coding	67.0905	69.748	68.8989	68.5791
SNRPB	small_nuclear_ribonucleoprotein_polypeptides_B_and_B1	protein_coding	66.9025	57.6636	64.9524	63.1728
KIAA1217	KIAA1217	protein_coding	66.6785	66.5669	60.8471	64.6975
NKAIN4	Na+/K+_transporting_ATPase_interacting_4	protein_coding	66.5215	61.7368	64.6774	64.3119
MXRA8	matrix-remodelling_associated_8	protein_coding	66.1903	63.4136	65.5866	65.0635
SDC4	syndecan_4	protein_coding	65.9846	63.223	65.3832	64.8636
CCNI	cyclin_I	protein_coding	65.787	65.9788	64.5411	65.4356
POLR2L	polymerase_(RNA)_II_(DNA_directed)_polypeptide_L_7.6kDa	protein_coding	65.7673	61.0051	73.4148	66.7291
HNRNPM	heterogeneous_nuclear_ribonucleoprotein_M	protein_coding	65.7383	64.0477	66.7917	65.5259
ACTA2	actin_alpha_2_smooth_muscle_aorta	protein_coding	65.7341	65.0761	67.2453	66.0185
CLDN6	claudin_6	protein_coding	65.3473	63.2502	64.2422	64.2799
RPL27A	ribosomal_protein_L27a	protein_coding	65.3279	63.8208	72.4316	67.1935
SPTAN1	spectrin_alpha_non-erythrocytic_1	protein_coding	65.304	66.4993	61.3918	64.3984
WDR6	WD_repeat_domain_6	protein_coding	65.2811	65.1457	60.7611	63.7293
CUTA	cutA_divalent_cation_tolerance_homolog_(E._coli)	protein_coding	65.275	58.5337	66.3304	63.3797
BANF1	barrier_to_autointegration_factor_1	protein_coding	65.2436	63.1189	67.8185	65.3937
ATP1B3	ATPase_Na+/K+_transporting_beta_3_polypeptide	protein_coding	65.1666	61.8314	67.021	64.673
GRINA	glutamate_receptor_ionotropic_N-methyl_D-aspartate-associated_protein_1_(glutamate_binding)	protein_coding	65.0643	64.5539	67.7727	65.7969
CD99	CD99_molecule	protein_coding	64.8822	67.0053	71.9418	67.9431
CCT4	chaperonin_containing_TCP1_subunit_4_(delta)	protein_coding	64.8675	67.5152	64.1302	65.5043
RTN4	reticulon_4	protein_coding	64.7872	63.6587	64.6649	64.3702
LOXL1	lysyl_oxidase_like_1	protein_coding	64.6903	63.5211	67.4143	65.2086
BAX	BCL2-associated_X_protein	protein_coding	64.6702	64.165	69.5921	66.1424
H1FX	H1_histone_family_member_X	protein_coding	64.6453	58.2524	71.5485	64.8154
PSMB5	proteasome_subunit_beta_5	protein_coding	64.5697	65.049	71.4137	67.0108
BASP1	brain_abundant_membrane_attached_signal_protein_1	protein_coding	64.5635	66.9487	72.6597	68.0573
CALM3	calmodulin_3_(phosphorylase_kinase_delta)	protein_coding	64.5172	64.9978	67.8679	65.7943
ZNF888	zinc_finger_protein_888	lincRNA	64.4998	61.2265	60.0158	61.914
SRSF6	serine/arginine-rich_splicing_factor_6	protein_coding	64.4495	63.1834	65.8493	64.4941
DHCR24	24-dehydrocholesterol_reductase	protein_coding	64.2981	63.5458	62.0271	63.2903
U2AF2	U2_small_nuclear_RNA_auxiliary_factor_2	protein_coding	64.2914	62.8582	64.9198	64.0231
AGRN	agrin	protein_coding	64.2899	65.6494	60.1359	63.3584
DRAP1	DR1-associated_protein_1_(negative_cofactor_2_alpha)	protein_coding	64.1693	60.8295	72.0568	65.6852
RAN	RAN_member_RAS_oncogene_family	protein_coding	63.7645	65.797	68.2779	65.9464
RPS7	ribosomal_protein_S7	protein_coding	63.7637	61.9339	68.9107	64.8694
TNFRSF21	tumor_necrosis_factor_receptor_superfamily_member_21	protein_coding	63.6294	59.6984	59.0611	60.7963
TXN	thioredoxin	protein_coding	63.5751	58.6546	62.5049	61.5782
PRKCSH	protein_kinase_C_substrate_80K-H	protein_coding	63.5588	64.595	65.3085	64.4874
HNRNPF	heterogeneous_nuclear_ribonucleoprotein_F	protein_coding	63.4928	58.7547	63.9778	62.0751
VDAC1	voltage-dependent_anion_channel_1	protein_coding	63.4239	60.8315	67.0292	63.7615
PSMD2	proteasome_26S_subunit_non-ATPase_2	protein_coding	63.2178	64.8871	61.6427	63.2492
UQCRH	ubiquinol-cytochrome_c_reductase_hinge_protein	protein_coding	63.006	60.8318	68.8365	64.2248
TGFBR1	transforming_growth_factor_beta_receptor_I	protein_coding	62.8701	66.2998	62.5476	63.9058
MLF2	myeloid_leukemia_factor_2	protein_coding	62.6584	62.5217	64.2702	63.1501
UBE2M	ubiquitin_conjugating_enzyme_E2M	protein_coding	62.3314	50.4433	60.4472	57.7406
USP11	ubiquitin_specific_peptidase_11	protein_coding	62.2647	63.147	61.1746	62.1954
SERBP1	SERPINE1_mRNA_binding_protein_1	protein_coding	62.1532	62.984	57.9796	61.0389
PPDPF	pancreatic_progenitor_cell_differentiation_and_proliferation_factor	protein_coding	62.0861	56.5998	69.5655	62.7505
BAG6	BCL2_associated_athanogene_6	protein_coding	62.0299	64.4172	60.1254	62.1909
WSB1	WD_repeat_and_SOCS_box_containing_1	protein_coding	61.897	60.9413	64.7557	62.5313
MIDN	midnolin	protein_coding	61.7307	60.9643	58.1538	60.283
PRRC2A	proline-rich_coiled-coil_2A	protein_coding	61.7213	61.7748	58.1097	60.5352
NUCKS1	nuclear_casein_kinase_and_cyclin-dependent_kinase_substrate_1	protein_coding	61.5834	62.6733	60.3671	61.5412
VAT1	vesicle_amine_transport_1	protein_coding	61.5758	62.1726	62.2039	61.9841
Y_RNA	Y_RNA	misc_RNA	61.5458	61.0051	58.7055	60.4188
TMEM160	transmembrane_protein_160	protein_coding	61.4024	60.0849	61.1526	60.88
HMGN2	high_mobility_group_nucleosomal_binding_domain_2	protein_coding	61.3879	65.5519	65.9622	64.3007
SPRY2	sprouty_RTK_signaling_antagonist_2	protein_coding	61.3578	56.507	59.3635	59.0761
JUND	jun_D_proto-oncogene	protein_coding	61.3192	51.8691	61.4988	58.229
SLC39A7	solute_carrier_family_39_(zinc_transporter)_member_7	protein_coding	61.3116	60.6405	62.5148	61.489
ARL6IP5	ADP_ribosylation_factor_like_GTPase_6_interacting_protein_5	protein_coding	61.093	59.5537	65.4575	62.0348
TCEAL8	transcription_elongation_factor_A_(SII)-like_8	protein_coding	61.0164	56.2625	55.8215	57.7001
EFNB2	ephrin-B2	protein_coding	60.7811	59.2683	61.1065	60.3853
FTH1	ferritin_heavy_polypeptide_1	protein_coding	60.7789	63.0486	77.7419	67.1898
COL6A2	collagen_type_VI_alpha_2	protein_coding	60.71	57.1427	59.9902	59.281
LOXL2	lysyl_oxidase_like_2	protein_coding	60.6426	62.7368	63.9932	62.4575
FKBP1A	FK506_binding_protein_1A	protein_coding	60.6128	56.744	61.1596	59.5055
HINT1	histidine_triad_nucleotide_binding_protein_1	protein_coding	60.5532	56.7826	70.0935	62.4764
FUS	FUS_RNA_binding_protein	protein_coding	60.5061	61.0585	68.3408	63.3018
PFKFB3	6-phosphofructo-2-kinase/fructose-26-biphosphatase_3	protein_coding	60.4323	58.8792	57.0183	58.7766
SARAF	store-operated_calcium_entry-associated_regulatory_factor	protein_coding	60.377	57.0061	62.1222	59.8351
RPS26	ribosomal_protein_S26	protein_coding	60.3351	59.4666	68.8257	62.8758
PICALM	phosphatidylinositol_binding_clathrin_assembly_protein	protein_coding	60.3217	58.3172	58.2588	58.9659
APLP1	amyloid_beta_(A4)_precursor-like_protein_1	protein_coding	60.2305	59.6201	60.9156	60.2554
PSMB1	proteasome_subunit_beta_1	protein_coding	60.0941	60.4102	64.1551	61.5531
PPP1R14B	protein_phosphatase_1_regulatory_inhibitor_subunit_14B	protein_coding	60.0811	46.7398	60.947	55.9226
OSTC	oligosaccharyltransferase_complex_subunit_(non-catalytic)	protein_coding	60.0457	64.476	62.3793	62.3003
CIRBP	cold_inducible_RNA_binding_protein	protein_coding	59.9801	57.9203	63.261	60.3872
RNF5	ring_finger_protein_5_E3_ubiquitin_protein_ligase	protein_coding	59.9227	62.248	67.3813	63.184
ADAMTS18	ADAM_metallopeptidase_with_thrombospondin_type_1_motif_18	protein_coding	59.8852	61.4436	56.0799	59.1362
CXXC5	CXXC_finger_protein_5	protein_coding	59.8786	59.1363	62.789	60.6013
TRIM8	tripartite_motif_containing_8	protein_coding	59.8001	60.0218	60.3695	60.0638
DDX3X	DEAD_(Asp-Glu-Ala-Asp)_box_helicase_3_X-linked	protein_coding	59.7832	58.5384	56.123	58.1482
PELI1	pellino_E3_ubiquitin_protein_ligase_1	protein_coding	59.7683	61.153	60.9744	60.6319
PFN2	profilin_2	protein_coding	59.63	60.3135	62.6882	60.8772
NEDD9	neural_precursor_cell_expressed_developmentally_down-regulated_9	protein_coding	59.6104	60.3455	57.0549	59.0036
ZFP36L1	ZFP36_ring_finger_protein-like_1	protein_coding	59.5931	57.0327	57.9496	58.1918
MORF4L1	mortality_factor_4_like_1	protein_coding	59.5912	57.0208	62.4472	59.6864
SCRN1	secernin_1	protein_coding	59.5108	59.8346	56.7215	58.689
LAMC1	laminin_subunit_gamma_1	protein_coding	59.2483	62.0574	51.7402	57.682
PSMB3	proteasome_subunit_beta_3	protein_coding	59.2257	54.8994	57.8134	57.3128
RND3	Rho_family_GTPase_3	protein_coding	59.1041	62.1593	61.2009	60.8214
CAP1	CAP_adenylate_cyclase-associated_protein_1_(yeast)	protein_coding	58.9055	59.2616	57.0174	58.3948
ARL4C	ADP_ribosylation_factor_like_GTPase_4C	protein_coding	58.8054	57.8127	57.2558	57.958
MFSD14C	major_facilitator_superfamily_domain_containing_14C	protein_coding	58.6113	56.6376	62.9047	59.3845
RAD23B	RAD23_homolog_B_nucleotide_excision_repair_protein	protein_coding	58.5052	59.8418	63.3869	60.578
FURIN	furin_(paired_basic_amino_acid_cleaving_enzyme)	protein_coding	58.4883	59.3277	55.6573	57.8244
RCC2	regulator_of_chromosome_condensation_2	protein_coding	58.4744	56.9834	57.034	57.4973
COX5B	cytochrome_c_oxidase_subunit_Vb	protein_coding	58.4283	58.6343	65.2067	60.7564
SGK223	Tyrosine-protein_kinase_SgK223_	protein_coding	58.3202	57.8205	58.2964	58.1457
PSMB7	proteasome_subunit_beta_7	protein_coding	58.1709	55.8502	61.2384	58.4198
CCT2	chaperonin_containing_TCP1_subunit_2_(beta)	protein_coding	58.0641	59.0854	58.3873	58.5123
UBA52	ubiquitin_A-52_residue_ribosomal_protein_fusion_product_1	protein_coding	58.0144	54.1055	63.0529	58.3909
RPS2P5	ribosomal_protein_S2_pseudogene_5	processed_pseudogene	57.8922	69.0558	73.4108	66.7862
PNN	pinin_desmosome_associated_protein	protein_coding	57.6766	58.0427	61.0823	58.9339
SERPINE1	serpin_peptidase_inhibitor_clade_E_(nexin_plasminogen_activator_inhibitor_type_1)_member_1	protein_coding	57.5641	55.2106	55.4934	56.0893
TMEM2	transmembrane_protein_2	protein_coding	57.5348	59.8452	51.9347	56.4382
POMP	proteasome_maturation_protein	protein_coding	57.3976	53.5717	65.9821	58.9838
PFDN2	prefoldin_subunit_2	protein_coding	57.3189	53.4358	62.0351	57.5966
DDR1	discoidin_domain_receptor_tyrosine_kinase_1	protein_coding	57.1574	57.2667	55.7773	56.7338
EIF2S2	eukaryotic_translation_initiation_factor_2_subunit_beta	protein_coding	57.1092	59.0527	67.3151	61.159
SRRT	serrate_RNA_effector_molecule	protein_coding	57.0583	56.923	59.6866	57.8893
IGF1R	insulin_like_growth_factor_1_receptor	protein_coding	56.8018	59.9213	53.9768	56.8999
HES4	hes_family_bHLH_transcription_factor_4	protein_coding	56.7128	52.8201	63.7538	57.7623
DDAH2	dimethylarginine_dimethylaminohydrolase_2	protein_coding	56.5692	54.9959	58.9495	56.8382
RBMX	RNA_binding_motif_protein_X-linked	protein_coding	56.5159	55.8504	57.5528	56.6397
S100A6	S100_calcium_binding_protein_A6	protein_coding	56.4426	51.0156	61.2693	56.2425
ZYX	zyxin	protein_coding	56.4411	57.5536	57.1164	57.037
GHITM	growth_hormone_inducible_transmembrane_protein	protein_coding	56.4339	56.8764	59.7704	57.6936
S100A4	S100_calcium_binding_protein_A4	protein_coding	56.3894	59.3981	63.0555	59.6143
TUFM	Tu_translation_elongation_factor_mitochondrial	protein_coding	56.366	55.928	58.428	56.9073
BEX4	brain_expressed_X-linked_4	protein_coding	56.351	54.9873	60.3178	57.2187
LAMB2	laminin_subunit_beta_2	protein_coding	56.0025	53.7804	54.0759	54.6196
OAZ1	ornithine_decarboxylase_antizyme_1	protein_coding	55.9929	51.098	57.3976	54.8295
SF1	splicing_factor_1	protein_coding	55.9741	56.5615	53.1301	55.2219
CDH6	cadherin_6_type_2_K-cadherin_(fetal_kidney)	protein_coding	55.8933	59.847	56.1152	57.2851
NFE2L1	nuclear_factor_erythroid_2_like_1	protein_coding	55.817	57.549	52.0825	55.1495
DHX9	DEAH_(Asp-Glu-Ala-His)_box_helicase_9	protein_coding	55.7842	52.4568	48.1611	52.134
HSPA9	heat_shock_protein_family_A_(Hsp70)_member_9	protein_coding	55.6964	56.1514	56.3494	56.0657
FAM84B	family_with_sequence_similarity_84_member_B	protein_coding	55.6938	57.5507	57.1006	56.7817
C4orf48	chromosome_4_open_reading_frame_48	protein_coding	55.6343	42.9295	55.8547	51.4728
CLSTN1	calsyntenin_1	protein_coding	55.5507	57.3397	52.3241	55.0715
PHB2	prohibitin_2	protein_coding	55.5138	54.8777	53.6997	54.6971
HMGN1	high_mobility_group_nucleosome_binding_domain_1	protein_coding	55.4809	54.0461	58.995	56.174
DSG2	desmoglein_2	protein_coding	55.4799	54.2443	51.7957	53.84
PARK7	parkinson_protein_7	protein_coding	55.2422	55.0496	62.8069	57.6996
ARL6IP1	ADP_ribosylation_factor_like_GTPase_6_interacting_protein_1	protein_coding	55.1374	54.5984	53.9523	54.5627
CKS2	CDC28_protein_kinase_regulatory_subunit_2	protein_coding	55.1351	48.5652	54.3691	52.6898
KIRREL	kin_of_IRRE_like_(Drosophila)	protein_coding	55.0194	55.9988	49.9875	53.6686
GGA2	golgi-associated_gamma_adaptin_ear_containing_ARF_binding_protein_2	protein_coding	54.7819	54.6385	53.8116	54.4106
SRSF5	serine/arginine-rich_splicing_factor_5	protein_coding	54.7601	50.2663	58.8905	54.6389
CLTA	clathrin_light_chain_A	protein_coding	54.6629	55.232	56.4955	55.4635
CCNG1	cyclin_G1	protein_coding	54.5303	54.4238	55.099	54.6844
TIMM23	translocase_of_inner_mitochondrial_membrane_23_homolog_(yeast)	protein_coding	54.4248	56.5121	62.4912	57.8094
C19orf53	chromosome_19_open_reading_frame_53	protein_coding	54.3321	53.4184	59.961	55.9038
COL9A2	collagen_type_IX_alpha_2	protein_coding	54.2282	53.6862	56.8156	54.91
UBL5	ubiquitin_like_5	protein_coding	53.9457	49.6318	59.2525	54.2767
RAB1A	RAB1A_member_RAS_oncogene_family	protein_coding	53.9084	55.8783	58.0351	55.9406
DKK1	dickkopf_WNT_signaling_pathway_inhibitor_1	protein_coding	53.808	52.7918	53.4428	53.3475
AP1S2	adaptor_related_protein_complex_1_sigma_2_subunit	protein_coding	53.5567	53.3655	55.7966	54.2396
LDB1	LIM_domain_binding_1	protein_coding	53.547	50.8813	50.2013	51.5432
ANP32B	acidic_nuclear_phosphoprotein_32_family_member_B	protein_coding	53.5423	52.6292	56.1785	54.1167
RPL28	ribosomal_protein_L28	protein_coding	53.5299	48.519	57.3194	53.1227
SOD1	superoxide_dismutase_1_soluble	protein_coding	53.4005	53.7534	56.9785	54.7108
PHPT1	phosphohistidine_phosphatase_1	protein_coding	53.3782	56.4259	62.2507	57.3516
HLA-A	major_histocompatibility_complex_class_I_A	protein_coding	53.3403	50.4474	53.982	52.5899
SMARCB1	SWI/SNF_related_matrix_associated_actin_dependent_regulator_of_chromatin_subfamily_b_member_1	protein_coding	53.3061	54.0956	56.6839	54.6952
BCAP31	B-cell_receptor-associated_protein_31	protein_coding	53.2841	54.5884	59.9257	55.9327
SLC25A5	solute_carrier_family_25_(mitochondrial_carrier;_adenine_nucleotide_translocator)_member_5	protein_coding	53.1912	49.3328	56.8276	53.1172
RPL38	ribosomal_protein_L38	protein_coding	53.1029	46.889	61.0783	53.6901
PSMB6	proteasome_subunit_beta_6	protein_coding	53.0717	49.672	52.2	51.6479
CDC34	cell_division_cycle_34	protein_coding	53.0236	49.8219	55.014	52.6198
TRMT112	tRNA_methyltransferase_11-2_homolog_(S._cerevisiae)	protein_coding	52.8842	49.3296	60.1234	54.1124
STIP1	stress_induced_phosphoprotein_1	protein_coding	52.6952	50.0145	54.9564	52.5553
EWSR1	EWS_RNA_binding_protein_1	protein_coding	52.4958	52.9644	54.1805	53.2136
SH3BGRL3	SH3_domain_binding_glutamate-rich_protein_like_3	protein_coding	52.4745	49.699	54.5292	52.2342
ATN1	atrophin_1	protein_coding	52.4476	51.3585	51.9023	51.9028
ARMCX2	armadillo_repeat_containing_X-linked_2	protein_coding	52.3928	52.5912	52.9546	52.6462
APMAP	adipocyte_plasma_membrane_associated_protein	protein_coding	52.3179	54.5913	55.2979	54.069
PCNA	proliferating_cell_nuclear_antigen	protein_coding	52.3159	48.8538	55.2658	52.1452
CAPN2	calpain_2_(m/II)_large_subunit	protein_coding	52.2892	51.9639	52.0962	52.1164
RPN1	ribophorin_I	protein_coding	52.2707	51.5151	53.0185	52.2681
ECHS1	enoyl-CoA_hydratase_short_chain_1_mitochondrial	protein_coding	52.2034	51.7996	60.6135	54.8722
PRDX4	peroxiredoxin_4	protein_coding	52.1952	53.8921	57.9115	54.6663
FJX1	four_jointed_box_1	protein_coding	52.1812	50.323	51.1292	51.2111
LYPLA2	lysophospholipase_II	protein_coding	52.0456	49.3652	50.5657	50.6588
ENTPD4	ectonucleoside_triphosphate_diphosphohydrolase_4	protein_coding	51.9054	54.0185	50.8329	52.2523
GBF1	golgi_brefeldin_A_resistant_guanine_nucleotide_exchange_factor_1	protein_coding	51.9007	52.5263	50.6624	51.6965
CDC37	cell_division_cycle_37	protein_coding	51.615	50.9947	56.3516	52.9871
CD164	CD164_molecule_sialomucin	protein_coding	51.5954	50.5506	50.7394	50.9618
TNFAIP1	TNF_alpha_induced_protein_1	protein_coding	51.472	51.7186	49.5905	50.927
FSTL1	follistatin_like_1	protein_coding	51.4688	48.7789	49.5932	49.947
TPT1	tumor_protein_translationally-controlled_1	protein_coding	51.4524	46.5952	54.4556	50.8344
IGFBP3	insulin_like_growth_factor_binding_protein_3	protein_coding	51.4125	41.2128	46.439	46.3548
RPL14	ribosomal_protein_L14	protein_coding	51.39	52.6457	56.4328	53.4895
DSTN	destrin_(actin_depolymerizing_factor)	protein_coding	51.3156	51.8171	54.3127	52.4818
VASP	vasodilator-stimulated_phosphoprotein	protein_coding	51.2963	52.1787	51.25	51.575
COL26A1	collagen_type_XXVI_alpha_1	protein_coding	51.2863	49.7744	52.7685	51.2764
SEC61B	Sec61_translocon_beta_subunit	protein_coding	51.2234	50.5983	57.5407	53.1208
KIF5B	kinesin_family_member_5B	protein_coding	51.2206	51.2891	47.152	49.8873
STC2	stanniocalcin_2	protein_coding	51.192	49.7359	51.515	50.8143
CTNNA1	catenin_alpha_1	protein_coding	51.1211	51.9545	49.9907	51.0221
ATP1A1	ATPase_Na+/K+_transporting_alpha_1_polypeptide	protein_coding	50.6921	50.881	51.7273	51.1001
UQCR10	ubiquinol-cytochrome_c_reductase_complex_III_subunit_X	protein_coding	50.5732	45.6756	59.3674	51.8721
STOML2	stomatin_like_2	protein_coding	50.5373	51.5469	57.4034	53.1626
CRABP2	cellular_retinoic_acid_binding_protein_2	protein_coding	50.5161	45.3656	54.2257	50.0358
MSN	moesin	protein_coding	50.2138	50.8188	49.1049	50.0458
B4GALT1	UDP-Gal:betaGlcNAc_beta_14-_galactosyltransferase_polypeptide_1	protein_coding	50.105	50.3127	48.0469	49.4882
SRSF3	serine/arginine-rich_splicing_factor_3	protein_coding	50.0971	49.572	50.119	49.9294
USP22	ubiquitin_specific_peptidase_22	protein_coding	49.9321	52.3758	49.6332	50.647
NQO1	NAD(P)H_dehydrogenase_quinone_1	protein_coding	49.8086	46.6443	51.6898	49.3809
TMED10	transmembrane_p24_trafficking_protein_10	protein_coding	49.6542	49.4639	48.6986	49.2722
IGF2BP2	insulin_like_growth_factor_2_mRNA_binding_protein_2	protein_coding	49.4938	49.4483	48.9858	49.3093
AP1S1	adaptor_related_protein_complex_1_sigma_1_subunit	protein_coding	49.4739	49.6682	47.5618	48.9013
MTPN	myotrophin	protein_coding	49.3644	50.0646	47.0863	48.8384
AZIN1	antizyme_inhibitor_1	protein_coding	49.2923	48.3408	47.7204	48.4512
TXNIP	thioredoxin_interacting_protein	protein_coding	49.2901	47.8448	48.8915	48.6755
NDN	necdin_MAGE_family_member	protein_coding	49.1824	48.684	52.7197	50.1954
RAI14	retinoic_acid_induced_14	protein_coding	49.0793	49.3151	46.8009	48.3984
GATA3	GATA_binding_protein_3	protein_coding	48.9539	46.4149	47.8916	47.7535
NARS	asparaginyl-tRNA_synthetase	protein_coding	48.9411	48.4579	47.7616	48.3869
ACIN1	apoptotic_chromatin_condensation_inducer_1	protein_coding	48.9226	49.2929	49.3887	49.2014
STT3B	STT3B_subunit_of_the_oligosaccharyltransferase_complex_(catalytic)	protein_coding	48.8216	48.4559	46.8689	48.0488
CRYBB1	crystallin_beta_B1	protein_coding	48.7453	47.2208	52.0545	49.3402
PRSS35	protease_serine_35	protein_coding	48.7147	49.8541	50.7004	49.7564
SNRPD2	small_nuclear_ribonucleoprotein_D2_polypeptide	protein_coding	48.671	45.0709	55.3676	49.7031
VDAC2	voltage-dependent_anion_channel_2	protein_coding	48.6685	47.4316	49.6361	48.5787
MAP7D1	MAP7_domain_containing_1	protein_coding	48.6323	47.9846	47.7668	48.1279
CAPRIN1	cell_cycle_associated_protein_1	protein_coding	48.5994	47.4854	45.5126	47.1991
ARHGDIA	Rho_GDP_dissociation_inhibitor_(GDI)_alpha	protein_coding	48.538	47.4087	49.1771	48.3746
LMAN2	lectin_mannose-binding_2	protein_coding	48.3981	50.0827	53.9835	50.8214
ATP6AP2	ATPase_H+_transporting_lysosomal_accessory_protein_2	protein_coding	48.3964	45.5463	49.5929	47.8452
CXCR4	chemokine_(C-X-C_motif)_receptor_4	protein_coding	48.3559	45.0681	50.4893	47.9711
PRKAR1A	protein_kinase_cAMP-dependent_regulatory_subunit_type_I_alpha	protein_coding	48.3368	49.0742	49.2874	48.8995
A2M	alpha-2-macroglobulin	protein_coding	48.2185	48.3339	44.1311	46.8945
SLC25A3	solute_carrier_family_25_(mitochondrial_carrier;_phosphate_carrier)_member_3	protein_coding	48.2029	48.0648	47.3206	47.8628
USMG5	up-regulated_during_skeletal_muscle_growth_5_homolog_(mouse)	protein_coding	48.1217	44.1574	53.1272	48.4687
PDAP1	PDGFA_associated_protein_1	protein_coding	47.9983	50.0396	51.8222	49.9534
PRDX2	peroxiredoxin_2	protein_coding	47.846	50.104	54.9391	50.9631
THRAP3	thyroid_hormone_receptor_associated_protein_3	protein_coding	47.7251	48.1883	47.0682	47.6606
AEBP1	AE_binding_protein_1	protein_coding	47.6478	49.1119	49.273	48.6775
VMP1	vacuole_membrane_protein_1	protein_coding	47.5863	45.251	50.7872	47.8748
UBB	ubiquitin_B	protein_coding	47.5756	47.9084	63.6665	53.0501
HNRNPA0	heterogeneous_nuclear_ribonucleoprotein_A0	protein_coding	47.5328	48.0714	50.1819	48.5954
NDUFA1	NADH:ubiquinone_oxidoreductase_subunit_A1	protein_coding	47.4619	42.7673	56.3861	48.8717
PCDH19	protocadherin_19	protein_coding	47.4404	51.4066	43.229	47.3587
ACLY	ATP_citrate_lyase	protein_coding	47.4352	45.9906	42.3107	45.2455
MYH10	myosin_heavy_chain_10_non-muscle	protein_coding	47.4186	50.7146	45.8698	48.001
PHLDA2	pleckstrin_homology-like_domain_family_A_member_2	protein_coding	47.4151	46.4405	49.3583	47.738
P4HB	prolyl_4-hydroxylase_beta_polypeptide	protein_coding	47.3844	47.6951	46.3919	47.1571
H2AFX	H2A_histone_family_member_X	protein_coding	47.3772	46.2263	45.6733	46.4256
GOLM1	golgi_membrane_protein_1	protein_coding	47.2505	45.988	48.0868	47.1084
UBXN4	UBX_domain_protein_4	protein_coding	47.1107	42.5914	45.9115	45.2045
JUP	junction_plakoglobin	protein_coding	47.1014	43.1924	43.5411	44.6116
LARP1	La_ribonucleoprotein_domain_family_member_1	protein_coding	47.0353	48.9722	43.1896	46.399
TM9SF3	transmembrane_9_superfamily_member_3	protein_coding	46.8153	46.087	45.8255	46.2426
IPO7	importin_7	protein_coding	46.8001	47.9873	44.2677	46.3517
DDX1	DEAD_(Asp-Glu-Ala-Asp)_box_helicase_1	protein_coding	46.7432	44.1503	46.7259	45.8731
SEC61G	Sec61_translocon_gamma_subunit	protein_coding	46.7132	41.8292	50.3067	46.283
HS6ST1	heparan_sulfate_6-O-sulfotransferase_1	protein_coding	46.6963	45.5682	44.1423	45.4689
FAM32A	family_with_sequence_similarity_32_member_A	protein_coding	46.6903	47.6037	50.9943	48.4294
GRN	granulin	protein_coding	46.69	46.9142	48.2595	47.2879
LPL	lipoprotein_lipase	protein_coding	46.6623	46.958	45.0064	46.2089
RPS28P7	ribosomal_protein_S28_pseudogene_7	processed_pseudogene	46.6498	43.8656	48.2051	46.2402
CBX1	chromobox_1	protein_coding	46.6322	43.2786	48.8189	46.2432
PJA2	praja_ring_finger_2_E3_ubiquitin_protein_ligase	protein_coding	46.632	48.4696	44.0222	46.3746
GOLGA8A	golgin_A8_family_member_A	protein_coding	46.628	45.2341	50.4519	47.438
HMGB1	high_mobility_group_box_1	protein_coding	46.5462	44.4248	48.1018	46.3576
PBX2	pre-B-cell_leukemia_homeobox_2	protein_coding	46.4565	47.8603	48.6746	47.6638
SEPTIN11	septin_11	protein_coding	46.4393	47.1236	43.8612	45.808
HBEGF	heparin-binding_EGF-like_growth_factor	protein_coding	46.3459	45.9458	48.5073	46.933
DDAH1	dimethylarginine_dimethylaminohydrolase_1	protein_coding	46.3301	47.2216	46.9285	46.8267
MT2A	metallothionein_2A	protein_coding	46.2548	40.1065	46.1184	44.1599
PCSK1N	proprotein_convertase_subtilisin/kexin_type_1_inhibitor	protein_coding	46.2391	42.2067	46.6952	45.047
MEST	mesoderm_specific_transcript	protein_coding	46.2217	44.2619	46.8463	45.7766
HSPG2	heparan_sulfate_proteoglycan_2	protein_coding	46.1737	46.5507	37.5757	43.4334
RAB11B	RAB11B_member_RAS_oncogene_family	protein_coding	46.1179	44.2596	49.2229	46.5334
NUDC	nudC_nuclear_distribution_protein	protein_coding	46.1163	45.8392	51.0043	47.6533
HNRNPD	heterogeneous_nuclear_ribonucleoprotein_D	protein_coding	46.0908	47.3027	50.5151	47.9695
MRPS34	mitochondrial_ribosomal_protein_S34	protein_coding	46.0403	39.7617	47.1809	44.3276
SLC38A1	solute_carrier_family_38_member_1	protein_coding	46.0396	45.3015	42.2096	44.5169
ZFAND3	zinc_finger_AN1-type_domain_3	protein_coding	45.9429	46.6154	48.3116	46.9566
TLN1	talin_1	protein_coding	45.9284	48.6297	42.9536	45.8372
IGF2BP1	insulin_like_growth_factor_2_mRNA_binding_protein_1	protein_coding	45.8868	48.7358	43.8204	46.1476
POLDIP2	polymerase_(DNA-directed)_delta_interacting_protein_2	protein_coding	45.88	48.6085	48.1194	47.536
LHFP	lipoma_HMGIC_fusion_partner	protein_coding	45.7711	47.1105	49.7269	47.5362
CUEDC2	CUE_domain_containing_2	protein_coding	45.7523	41.6062	42.9791	43.4459
H2AFZ	H2A_histone_family_member_Z	protein_coding	45.6809	43.9724	49.4561	46.3698
TM9SF2	transmembrane_9_superfamily_member_2	protein_coding	45.6552	45.5065	43.3345	44.8321
KPNB1	karyopherin_(importin)_beta_1	protein_coding	45.3729	45.7022	43.9619	45.0123
MFGE8	milk_fat_globule-EGF_factor_8_protein	protein_coding	45.3182	43.8466	45.6945	44.9531
GDI1	GDP_dissociation_inhibitor_1	protein_coding	45.2298	44.6512	45.1376	45.0062
INPPL1	inositol_polyphosphate_phosphatase_like_1	protein_coding	45.1662	44.1887	44.2285	44.5278
LGALS1	lectin_galactoside-binding_soluble_1	protein_coding	45.0651	41.7987	49.1734	45.3458
HSPA4	heat_shock_protein_family_A_(Hsp70)_member_4	protein_coding	45.0514	46.5229	43.7879	45.1207
ERH	enhancer_of_rudimentary_homolog_(Drosophila)	protein_coding	45.0153	43.0326	50.9797	46.3425
LGR4	leucine-rich_repeat_containing_G_protein-coupled_receptor_4	protein_coding	45.0078	46.1483	42.4394	44.5318
PSMC3	proteasome_26S_subunit_ATPase_3	protein_coding	44.8837	45.3518	49.6551	46.6302
TXNRD1	thioredoxin_reductase_1	protein_coding	44.8672	45.3537	42.4638	44.2282
TAF15	TATA-box_binding_protein_associated_factor_15	protein_coding	44.8091	46.0351	51.5705	47.4716
PRPS1	phosphoribosyl_pyrophosphate_synthetase_1	protein_coding	44.7334	43.2654	47.0634	45.0207
SSR3	signal_sequence_receptor_gamma_(translocon-associated_protein_gamma)	protein_coding	44.6855	45.0517	47.717	45.8181
MIR149	microRNA_149	miRNA	44.6406	36.3289	37.9141	39.6279
PROX1	prospero_homeobox_1	protein_coding	44.6225	45.3438	42.2667	44.0777
SCARB2	scavenger_receptor_class_B_member_2	protein_coding	44.5834	45.7458	43.3112	44.5468
ENO2	enolase_2_(gamma_neuronal)	protein_coding	44.5722	43.3776	44.9526	44.3008
PALLD	palladin_cytoskeletal_associated_protein	protein_coding	44.4966	45.5517	44.9017	44.9834
NOTCH3	notch_3	protein_coding	44.4193	43.9907	38.5011	42.3037
DAPK3	death-associated_protein_kinase_3	protein_coding	44.3496	48.0787	51.8254	48.0845
COX5A	cytochrome_c_oxidase_subunit_Va	protein_coding	44.319	43.2786	51.6924	46.43
RP5-894A10.6	NA	sense_intronic	44.3047	45.9022	37.8826	42.6965
SUMO1	small_ubiquitin-like_modifier_1	protein_coding	44.2893	46.4586	48.0988	46.2822
RHBDD2	rhomboid_domain_containing_2	protein_coding	44.2801	45.6601	46.6602	45.5334
PRPF19	pre-mRNA_processing_factor_19	protein_coding	44.2512	45.5255	47.6866	45.8211
HES1	hes_family_bHLH_transcription_factor_1	protein_coding	44.2367	44.4373	44.5869	44.4203
ATP6V0E1	ATPase_H+_transporting_lysosomal_9kDa_V0_subunit_e1	protein_coding	44.1971	46.3082	53.0646	47.8567
MRPL51	mitochondrial_ribosomal_protein_L51	protein_coding	44.1434	43.8167	52.4487	46.8029
CLTC	clathrin_heavy_chain_(Hc)	protein_coding	44.1385	42.9242	40.0533	42.372
ARCN1	archain_1	protein_coding	44.1314	44.3992	41.6971	43.4092
NEO1	neogenin_1	protein_coding	44.0521	45.2672	40.5226	43.2806
KLHL14	kelch_like_family_member_14	protein_coding	44.013	45.0084	43.3858	44.1357
RAD21	RAD21_cohesin_complex_component	protein_coding	43.9916	43.6553	44.3509	43.9993
PPP4C	protein_phosphatase_4_catalytic_subunit	protein_coding	43.9141	44.5377	46.7104	45.0541
GLO1	glyoxalase_I	protein_coding	43.7805	45.2351	43.5479	44.1878
PLXNB1	plexin_B1	protein_coding	43.711	44.74	42.5738	43.6749
CBX3	chromobox_3	protein_coding	43.6947	41.7348	48.1995	44.543
PCNP	PEST_proteolytic_signal_containing_nuclear_protein	protein_coding	43.582	44.8983	45.4031	44.6278
COPA	coatomer_protein_complex_subunit_alpha	protein_coding	43.491	44.0407	41.4672	42.9996
ATPIF1	ATPase_inhibitory_factor_1	protein_coding	43.442	39.4545	51.9132	44.9366
LSM14A	LSM14A_mRNA_processing_body_assembly_factor	protein_coding	43.2258	42.1819	45.014	43.4739
FST	follistatin	protein_coding	43.2062	40.3755	40.0233	41.2017
LAMP1	lysosomal-associated_membrane_protein_1	protein_coding	43.1966	40.7126	40.8141	41.5744
AP2B1	adaptor_related_protein_complex_2_beta_1_subunit	protein_coding	43.1769	43.4119	38.7826	41.7905
FAM96B	family_with_sequence_similarity_96_member_B	protein_coding	42.9803	46.5805	47.5951	45.7187
HADHA	hydroxyacyl-CoA_dehydrogenase/3-ketoacyl-CoA_thiolase/enoyl-CoA_hydratase_(trifunctional_protein)_alpha_subunit	protein_coding	42.9715	45.6217	44.4892	44.3608
CSNK1G2	casein_kinase_1_gamma_2	protein_coding	42.8646	41.0549	41.0638	41.6611
AP2S1	adaptor_related_protein_complex_2_sigma_1_subunit	protein_coding	42.8627	39.7034	44.6928	42.4197
FZD7	frizzled_class_receptor_7	protein_coding	42.8601	44.6591	42.8865	43.4686
BCAR1	breast_cancer_anti-estrogen_resistance_1	protein_coding	42.8081	41.5497	41.7884	42.0487
ARSI	arylsulfatase_family_member_I	protein_coding	42.804	39.9174	41.7497	41.4903
LINC00205	long_intergenic_non-protein_coding_RNA_205	lincRNA	42.7652	43.5061	40.6423	42.3045
COL2A1	collagen_type_II_alpha_1	protein_coding	42.7329	42.9329	41.3432	42.3363
DUSP6	dual_specificity_phosphatase_6	protein_coding	42.7103	43.1988	43.4291	43.1127
ADSS	adenylosuccinate_synthase	protein_coding	42.6669	40.7533	41.8449	41.755
JUNB	jun_B_proto-oncogene	protein_coding	42.6427	41.8991	42.9852	42.509
C1orf43	chromosome_1_open_reading_frame_43	protein_coding	42.6419	41.0875	43.4285	42.386
PLOD1	procollagen-lysine_2-oxoglutarate_5-dioxygenase_1	protein_coding	42.5782	42.8641	41.6379	42.3601
NXN	nucleoredoxin	protein_coding	42.5217	44.5711	45.9979	44.3635
TOP1	topoisomerase_(DNA)_I	protein_coding	42.5148	42.4326	41.7194	42.2223
RTCB	RNA_2'3'-cyclic_phosphate_and_5'-OH_ligase	protein_coding	42.4986	41.1598	42.7914	42.1499
STAT1	signal_transducer_and_activator_of_transcription_1	protein_coding	42.4843	40.7977	37.6591	40.3137
PTPRF	protein_tyrosine_phosphatase_receptor_type_F	protein_coding	42.4444	41.7616	36.3373	40.1811
SESN3	sestrin_3	protein_coding	42.4105	42.0798	39.2454	41.2452
PAX6	paired_box_6	protein_coding	42.3926	43.5851	41.7216	42.5664
CH507-152C13.3	alpha-crystallin_A_chain_	protein_coding	42.3923	44.1001	43.1567	43.2164
TMEM30A	transmembrane_protein_30A	protein_coding	42.3883	43.143	41.9419	42.4911
PITPNM1	phosphatidylinositol_transfer_protein_membrane_associated_1	protein_coding	42.3482	43.4291	41.537	42.4381
RRAGA	Ras-related_GTP_binding_A	protein_coding	42.3342	40.8492	42.5694	41.9176
UQCRC1	ubiquinol-cytochrome_c_reductase_core_protein_I	protein_coding	42.3323	40.0605	41.4856	41.2928
NOLC1	nucleolar_and_coiled-body_phosphoprotein_1	protein_coding	42.306	43.0416	41.7136	42.3538
KLHDC3	kelch_domain_containing_3	protein_coding	42.2945	40.1866	43.0424	41.8412
RPL37	ribosomal_protein_L37	protein_coding	42.2422	39.5751	50.0921	43.9698
BGN	biglycan	protein_coding	42.1998	39.3685	40.1253	40.5645
HDLBP	high_density_lipoprotein_binding_protein	protein_coding	42.1879	42.6465	40.3135	41.716
GTF3C6	general_transcription_factor_IIIC_subunit_6	protein_coding	42.1831	39.7362	49.7724	43.8972
CDK16	cyclin-dependent_kinase_16	protein_coding	41.9782	40.9662	41.4653	41.4699
EIF4EBP1	eukaryotic_translation_initiation_factor_4E_binding_protein_1	protein_coding	41.9472	39.2866	46.688	42.6406
TPD52L2	tumor_protein_D52-like_2	protein_coding	41.9143	41.3025	39.8583	41.0251
Six3os1_1	Six3os1_conserved_region_1	misc_RNA	41.9134	51.8894	32.222	42.0082
PDIA6	protein_disulfide_isomerase_family_A_member_6	protein_coding	41.8305	44.9394	42.4951	43.0883
ADAM19	ADAM_metallopeptidase_domain_19	protein_coding	41.7723	42.9744	41.6168	42.1212
TOP2B	topoisomerase_(DNA)_II_beta	protein_coding	41.7461	42.2514	39.0895	41.029
ATP5C1	ATP_synthase_H+_transporting_mitochondrial_F1_complex_gamma_polypeptide_1	protein_coding	41.7429	40.9673	45.2622	42.6575
BCAT1	branched_chain_amino-acid_transaminase_1_cytosolic	protein_coding	41.728	41.4472	40.1991	41.1248
RNU6-26P	RNA_U6_small_nuclear_26_pseudogene	snRNA	41.7087	54.7335	36.3877	44.2767
FBN2	fibrillin_2	protein_coding	41.6971	42.698	36.901	40.432
GAP43	growth_associated_protein_43	protein_coding	41.6466	40.3095	45.3463	42.4341
HNRNPH2	heterogeneous_nuclear_ribonucleoprotein_H2_(H')	protein_coding	41.6204	42.3989	42.0816	42.0337
EVA1A	eva-1_homolog_A_(C._elegans)	protein_coding	41.612	39.7511	42.3024	41.2218
SNX3	sorting_nexin_3	protein_coding	41.5425	42.5247	46.4738	43.5137
MKNK2	MAP_kinase_interacting_serine/threonine_kinase_2	protein_coding	41.4884	38.8745	40.4686	40.2772
HMGA2	high_mobility_group_AT-hook_2	protein_coding	41.4643	42.8735	41.9977	42.1118
ZFAND5	zinc_finger_AN1-type_domain_5	protein_coding	41.461	39.8224	42.8304	41.3713
RPL9P9	ribosomal_protein_L9_pseudogene_9	transcribed_processed_pseudogene	41.4448	39.3938	40.6182	40.4856
MCM7	minichromosome_maintenance_complex_component_7	protein_coding	41.408	39.6686	41.5211	40.8659
MIR4664	microRNA_4664	miRNA	41.3935	44.6798	29.978	38.6838
UBE2J1	ubiquitin_conjugating_enzyme_E2_J1	protein_coding	41.3832	39.7173	41.3248	40.8084
DVL3	dishevelled_segment_polarity_protein_3	protein_coding	41.3504	39.0573	41.1299	40.5125
LMNB2	lamin_B2	protein_coding	41.3396	42.4183	40.3493	41.3691
PLTP	phospholipid_transfer_protein	protein_coding	41.2523	42.0625	44.9669	42.7606
LAYN	layilin	protein_coding	41.2514	38.7297	39.4137	39.7983
RP11-34P13.16	NA	processed_pseudogene	41.2019	48.3315	50.0852	46.5395
GARS	glycyl-tRNA_synthetase	protein_coding	41.1725	38.9216	39.9101	40.0014
YTHDF1	YTH_N(6)-methyladenosine_RNA_binding_protein_1	protein_coding	41.169	36.8877	39.8038	39.2868
HNRNPUL1	heterogeneous_nuclear_ribonucleoprotein_U-like_1	protein_coding	41.1409	39.7563	41.0275	40.6416
AKIRIN2	akirin_2	protein_coding	41.0841	40.6802	40.3307	40.6983
DDX21	DEAD_(Asp-Glu-Ala-Asp)_box_helicase_21	protein_coding	41.0463	40.1394	37.6319	39.6059
TIMP3	TIMP_metallopeptidase_inhibitor_3	protein_coding	40.9575	38.3021	37.8832	39.0476
FUBP1	far_upstream_element_(FUSE)_binding_protein_1	protein_coding	40.9291	40.2143	40.6711	40.6048
RBP1	retinol_binding_protein_1	protein_coding	40.8918	38.7589	45.3193	41.6567
FLOT1	flotillin_1	protein_coding	40.8101	39.9233	46.9923	42.5752
CTXN1	cortexin_1	protein_coding	40.7973	37.781	42.9893	40.5225
ATP1B1	ATPase_Na+/K+_transporting_beta_1_polypeptide	protein_coding	40.7911	42.9013	42.1685	41.9536
YAP1	Yes_associated_protein_1	protein_coding	40.7581	39.4944	39.8089	40.0205
MYL12A	myosin_light_chain_12A	protein_coding	40.7054	37.5242	47.6897	41.9731
ARMCX3	armadillo_repeat_containing_X-linked_3	protein_coding	40.687	42.3682	43.708	42.2544
C5orf15	chromosome_5_open_reading_frame_15	protein_coding	40.6726	40.4014	40.0602	40.378
PIGT	phosphatidylinositol_glycan_anchor_biosynthesis_class_T	protein_coding	40.6617	40.3769	37.6948	39.5778
COX7A2	cytochrome_c_oxidase_subunit_VIIa_polypeptide_2_(liver)	protein_coding	40.6062	38.152	40.623	39.7937
SEPTIN8	septin_8	protein_coding	40.6051	40.0952	40.071	40.2571
SF3B1	splicing_factor_3b_subunit_1	protein_coding	40.5811	40.7877	40.2491	40.5393
ITGA7	integrin_subunit_alpha_7	protein_coding	40.5475	40.903	39.336	40.2622
TAF7	TATA-box_binding_protein_associated_factor_7	protein_coding	40.5338	40.2369	42.5715	41.1141
MSI1	musashi_RNA_binding_protein_1	protein_coding	40.5104	39.4855	40.4049	40.1336
PRNP	prion_protein	protein_coding	40.4702	38.4946	39.0942	39.353
MAMDC2	MAM_domain_containing_2	protein_coding	40.4585	40.7281	36.9076	39.3647
PNRC2	proline_rich_nuclear_receptor_coactivator_2	protein_coding	40.4578	40.8049	41.0203	40.761
RING1	ring_finger_protein_1	protein_coding	40.3247	40.9049	44.0605	41.7634
CCDC124	coiled-coil_domain_containing_124	protein_coding	40.294	38.2935	46.0651	41.5509
EIF5	eukaryotic_translation_initiation_factor_5	protein_coding	40.2315	38.8625	38.1917	39.0952
FBL	fibrillarin	protein_coding	40.2075	38.3588	43.1341	40.5668
PPP1CA	protein_phosphatase_1_catalytic_subunit_alpha_isozyme	protein_coding	40.0708	39.1999	43.5067	40.9258
SEP15	15_kDa_selenoprotein	protein_coding	40.0099	39.1616	45.026	41.3991
TRPC4AP	transient_receptor_potential_cation_channel_subfamily_C_member_4_associated_protein	protein_coding	40.0004	36.9699	35.8371	37.6025
RBM42	RNA_binding_motif_protein_42	protein_coding	39.9675	39.0753	42.0765	40.3731
HK2	hexokinase_2	protein_coding	39.948	40.4823	39.7396	40.0566
PDLIM1	PDZ_and_LIM_domain_1	protein_coding	39.9375	38.1724	40.9926	39.7008
SARS	seryl-tRNA_synthetase	protein_coding	39.9248	39.3448	39.8551	39.7082
SAE1	SUMO1_activating_enzyme_subunit_1	protein_coding	39.9051	38.1731	38.0482	38.7088
SRSF2	serine/arginine-rich_splicing_factor_2	protein_coding	39.867	40.4813	43.8259	41.3914
SMG5	SMG5_nonsense_mediated_mRNA_decay_factor	protein_coding	39.8335	39.4969	38.0736	39.1347
EEF1A2	eukaryotic_translation_elongation_factor_1_alpha_2	protein_coding	39.8283	37.8013	40.0865	39.2387
S100A9	S100_calcium_binding_protein_A9	protein_coding	39.8046	22.0972	30.68	30.8606
CXCL14	chemokine_(C-X-C_motif)_ligand_14	protein_coding	39.7921	41.0201	43.6859	41.4994
CELF1	CUGBP_Elav-like_family_member_1	protein_coding	39.7774	40.5142	37.4544	39.2487
RAB10	RAB10_member_RAS_oncogene_family	protein_coding	39.7656	39.214	37.716	38.8985
SNRPC	small_nuclear_ribonucleoprotein_polypeptide_C	protein_coding	39.7638	42.2784	42.9696	41.6706
TRIP6	thyroid_hormone_receptor_interactor_6	protein_coding	39.6931	39.0596	41.8265	40.1931
SEMA3F	sema_domain_immunoglobulin_domain_(Ig)_short_basic_domain_secreted_(semaphorin)_3F	protein_coding	39.674	38.2893	39.4028	39.122
TARS	threonyl-tRNA_synthetase	protein_coding	39.6717	40.6167	39.3934	39.8939
EIF4B	eukaryotic_translation_initiation_factor_4B	protein_coding	39.6276	39.555	39.6571	39.6132
MRPL3	mitochondrial_ribosomal_protein_L3	protein_coding	39.5307	39.5915	41.4923	40.2048
SLIT2	slit_guidance_ligand_2	protein_coding	39.3504	40.2136	35.8132	38.4591
LASP1	LIM_and_SH3_protein_1	protein_coding	39.3175	42.1618	39.591	40.3568
OPTN	optineurin	protein_coding	39.3092	40.4524	41.092	40.2845
PSMD4	proteasome_26S_subunit_non-ATPase_4	protein_coding	39.2858	39.6624	41.1944	40.0475
KDM1A	lysine_(K)-specific_demethylase_1A	protein_coding	39.264	39.252	39.0949	39.2036
C12orf45	chromosome_12_open_reading_frame_45	protein_coding	39.2516	40.6129	36.2371	38.7006
ZCCHC12	zinc_finger_CCHC_domain_containing_12	protein_coding	39.2512	39.4578	40.5346	39.7479
PSMC4	proteasome_26S_subunit_ATPase_4	protein_coding	39.2169	39.307	38.7989	39.1076
PMEL	premelanosome_protein	protein_coding	39.1898	35.9838	38.8051	37.9929
MRPL14	mitochondrial_ribosomal_protein_L14	protein_coding	39.1586	39.313	40.3829	39.6182
PHC2	polyhomeotic_homolog_2_(Drosophila)	protein_coding	39.1531	35.6466	37.5549	37.4515
PLEC	plectin	protein_coding	39.133	39.125	36.8412	38.3664
SDCBP	syndecan_binding_protein	protein_coding	39.0701	39.7593	39.8312	39.5535
SPIN1	spindlin_1	protein_coding	39.0078	39.7762	38.8028	39.1956
RBM24	RNA_binding_motif_protein_24	protein_coding	38.9381	37.5348	39.6282	38.7004
SPOCK1	sparc/osteonectin_cwcv_and_kazal-like_domains_proteoglycan_(testican)_1	protein_coding	38.8986	40.1994	36.5945	38.5642
TMEM259	transmembrane_protein_259	protein_coding	38.844	38.5917	42.0611	39.8323
AURKAIP1	aurora_kinase_A_interacting_protein_1	protein_coding	38.6093	38.0871	36.3921	37.6962
NDUFB10	NADH:ubiquinone_oxidoreductase_subunit_B10	protein_coding	38.606	39.7388	47.7407	42.0285
RANGAP1	Ran_GTPase_activating_protein_1	protein_coding	38.5289	36.6852	36.8479	37.354
MAGEF1	MAGE_family_member_F1	protein_coding	38.4899	37.8858	40.3311	38.9023
MEA1	male-enhanced_antigen_1	protein_coding	38.4322	34.676	41.0443	38.0508
CD2BP2	CD2_(cytoplasmic_tail)_binding_protein_2	protein_coding	38.4277	36.7518	38.5118	37.8971
BEX1	brain_expressed_X-linked_1	protein_coding	38.4249	37.7045	43.0206	39.7167
CADM4	cell_adhesion_molecule_4	protein_coding	38.3833	44.1105	46.9668	43.1536
ENAH	enabled_homolog_(Drosophila)	protein_coding	38.3803	38.2721	37.4786	38.0437
WRNIP1	Werner_helicase_interacting_protein_1	protein_coding	38.3655	35.8603	40.3442	38.19
ID4	inhibitor_of_DNA_binding_4_dominant_negative_helix-loop-helix_protein	protein_coding	38.3342	36.6187	37.5396	37.4975
DYNC1H1	dynein_cytoplasmic_1_heavy_chain_1	protein_coding	38.3305	39.4301	32.1136	36.6247
LINC01021	long_intergenic_non-protein_coding_RNA_1021	lincRNA	38.3119	37.1858	35.5599	37.0192
HSD17B10	hydroxysteroid_(17-beta)_dehydrogenase_10	protein_coding	38.2682	34.0862	39.3888	37.2478
PPM1G	protein_phosphatase_Mg2+/Mn2+_dependent_1G	protein_coding	38.2517	36.8684	37.8819	37.6673
IGFBP7	insulin_like_growth_factor_binding_protein_7	protein_coding	38.1256	36.7611	47.5826	40.8231
TPM3	tropomyosin_3	protein_coding	38.1214	38.0327	39.2396	38.4646
SSX2IP	synovial_sarcoma_X_breakpoint_2_interacting_protein	protein_coding	38.0955	39.665	37.3169	38.3591
ATP6V1F	ATPase_H+_transporting_lysosomal_14kDa_V1_subunit_F	protein_coding	38.0767	34.4072	36.5827	36.3555
NAP1L4	nucleosome_assembly_protein_1-like_4	protein_coding	38.0136	38.0343	39.6037	38.5506
BOD1	biorientation_of_chromosomes_in_cell_division_1	protein_coding	37.9733	41.1134	42.4206	40.5025
RBM39	RNA_binding_motif_protein_39	protein_coding	37.9407	38.5033	41.2801	39.2414
C6orf62	chromosome_6_open_reading_frame_62	protein_coding	37.9157	40.5963	40.8625	39.7915
PRMT1	protein_arginine_methyltransferase_1	protein_coding	37.9135	36.9516	36.7917	37.2189
BTG2	BTG_family_member_2	protein_coding	37.9019	40.8471	36.2093	38.3194
PAIP1	poly(A)_binding_protein_interacting_protein_1	protein_coding	37.8775	37.9235	38.6861	38.1624
RAB34	RAB34_member_RAS_oncogene_family	protein_coding	37.8096	37.8532	39.9488	38.5372
NAP1L1	nucleosome_assembly_protein_1-like_1	protein_coding	37.7508	37.2604	38.0517	37.6876
PSMD8	proteasome_26S_subunit_non-ATPase_8	protein_coding	37.7205	34.8151	38.9892	37.175
LTBP2	latent_transforming_growth_factor_beta_binding_protein_2	protein_coding	37.6801	38.9745	34.5764	37.077
IDS	iduronate_2-sulfatase	protein_coding	37.6265	37.6916	37.3929	37.5703
DPYSL3	dihydropyrimidinase_like_3	protein_coding	37.6203	36.9403	36.7102	37.0903
CRYAA	crystallin_alpha_A	protein_coding	37.5684	43.0151	41.5362	40.7066
G3BP2	GTPase_activating_protein_(SH3_domain)_binding_protein_2	protein_coding	37.498	38.6091	34.8063	36.9711
TSPAN18	tetraspanin_18	protein_coding	37.442	37.4281	34.6707	36.5136
RNF11	ring_finger_protein_11	protein_coding	37.428	38.5923	38.5607	38.1936
SCD	stearoyl-CoA_desaturase_(delta-9-desaturase)	protein_coding	37.4133	38.6487	35.3575	37.1398
P4HA1	prolyl_4-hydroxylase_alpha_polypeptide_I	protein_coding	37.3566	33.8851	36.6732	35.9716
TIMM8B	translocase_of_inner_mitochondrial_membrane_8_homolog_B_(yeast)	protein_coding	37.3412	31.2873	45.591	38.0732
DKK3	dickkopf_WNT_signaling_pathway_inhibitor_3	protein_coding	37.3411	37.8885	36.1206	37.1167
CD151	CD151_molecule_(Raph_blood_group)	protein_coding	37.3151	35.8781	40.8002	37.9978
SSNA1	Sjogren_syndrome_nuclear_autoantigen_1	protein_coding	37.3107	40.2231	36.5542	38.0293
DYNLRB1	dynein_light_chain_roadblock-type_1	protein_coding	37.3009	36.3551	39.8634	37.8398
SRSF7	serine/arginine-rich_splicing_factor_7	protein_coding	37.2968	36.7991	40.1445	38.0801
PRRC2B	proline-rich_coiled-coil_2B	protein_coding	37.2779	39.3732	31.6935	36.1148
C1QBP	complement_component_1_q_subcomponent_binding_protein	protein_coding	37.2699	37.2823	39.4851	38.0125
LRP1	LDL_receptor_related_protein_1	protein_coding	37.24	38.7243	31.1095	35.6913
PSMD3	proteasome_26S_subunit_non-ATPase_3	protein_coding	37.2115	36.635	37.4708	37.1057
UBE2H	ubiquitin_conjugating_enzyme_E2H	protein_coding	37.1659	36.9352	36.4009	36.834
RASL10B	RAS-like_family_10_member_B	protein_coding	37.1587	34.5614	35.3401	35.6867
FAU	Finkel-Biskis-Reilly_murine_sarcoma_virus_(FBR-MuSV)_ubiquitously_expressed	protein_coding	37.148	29.6764	42.661	36.4951
PUM1	pumilio_RNA_binding_family_member_1	protein_coding	37.1217	37.1872	32.1938	35.5009
TCP1	t-complex_1	protein_coding	37.023	34.9149	36.9153	36.2844
TSPAN3	tetraspanin_3	protein_coding	36.906	36.1039	37.5159	36.8419
ARPP19	cAMP_regulated_phosphoprotein_19kDa	protein_coding	36.8786	36.7777	35.0566	36.2376
NCOA4	nuclear_receptor_coactivator_4	protein_coding	36.8658	37.7487	35.33	36.6482
RNF44	ring_finger_protein_44	protein_coding	36.8377	35.3959	36.7795	36.3377
SF3B6	splicing_factor_3b_subunit_6	protein_coding	36.8288	38.4786	39.9432	38.4169
OGT	O-linked_N-acetylglucosamine_(GlcNAc)_transferase	protein_coding	36.775	36.5956	35.4324	36.2677
BTBD19	BTB_(POZ)_domain_containing_19	protein_coding	36.7522	39.0121	36.4129	37.3924
TMED2	transmembrane_p24_trafficking_protein_2	protein_coding	36.7474	35.2014	38.2097	36.7195
PLPPR3	phospholipid_phosphatase_related_3	protein_coding	36.6539	40.4623	40.1139	39.0767
CCT5	chaperonin_containing_TCP1_subunit_5_(epsilon)	protein_coding	36.6498	37.4974	36.8967	37.0146
KLHDC8B	kelch_domain_containing_8B	protein_coding	36.569	37.2306	39.5483	37.7827
CSE1L	CSE1_chromosome_segregation_1-like_(yeast)	protein_coding	36.5649	35.8967	35.178	35.8799
SRSF11	serine/arginine-rich_splicing_factor_11	protein_coding	36.5166	34.8549	38.5565	36.6427
TCF3	transcription_factor_3	protein_coding	36.513	34.1749	35.7159	35.4679
COX4I1	cytochrome_c_oxidase_subunit_IV_isoform_1	protein_coding	36.4914	36.0276	39.1949	37.238
MMP2	matrix_metallopeptidase_2	protein_coding	36.4083	35.1091	36.2329	35.9168
PABPN1	poly(A)_binding_protein_nuclear_1	protein_coding	36.3955	35.1771	39.9528	37.1751
TENM3	teneurin_transmembrane_protein_3	protein_coding	36.3589	36.3516	31.4451	34.7185
NUCB1	nucleobindin_1	protein_coding	36.3569	36.352	37.3427	36.6839
SNRNP200	small_nuclear_ribonucleoprotein_U5_200kDa_subunit	protein_coding	36.3081	36.1977	33.1644	35.2234
YKT6	YKT6_v-SNARE_homolog_(S._cerevisiae)	protein_coding	36.2343	36.9783	36.4106	36.5411
TMED4	transmembrane_p24_trafficking_protein_4	protein_coding	36.2014	36.3214	37.2717	36.5982
ARF3	ADP_ribosylation_factor_3	protein_coding	36.1672	35.7103	36.0029	35.9601
CTNND1	catenin_delta_1	protein_coding	36.1574	36.8818	35.5863	36.2085
MYOF	myoferlin	protein_coding	36.1119	35.6397	31.1981	34.3166
NDUFA8	NADH:ubiquinone_oxidoreductase_subunit_A8	protein_coding	36.1113	33.5383	39.6115	36.4204
COPG1	coatomer_protein_complex_subunit_gamma_1	protein_coding	36.0741	35.1417	34.597	35.2709
LIMK2	LIM_domain_kinase_2	protein_coding	36.0509	35.3078	34.0086	35.1224
HTATSF1	HIV-1_Tat_specific_factor_1	protein_coding	36.046	36.8248	36.22	36.3636
CALM1	calmodulin_1_(phosphorylase_kinase_delta)	protein_coding	36.0454	35.4867	36.228	35.92
DUSP4	dual_specificity_phosphatase_4	protein_coding	36.0207	35.7944	32.9921	34.9357
PAK2	p21_protein_(Cdc42/Rac)-activated_kinase_2	protein_coding	35.9881	36.1847	34.0706	35.4145
PCED1A	PC-esterase_domain_containing_1A	protein_coding	35.9422	30.9065	36.9446	34.5978
MFSD10	major_facilitator_superfamily_domain_containing_10	protein_coding	35.9386	32.8682	37.5997	35.4688
PSMD1	proteasome_26S_subunit_non-ATPase_1	protein_coding	35.937	34.5425	33.0975	34.5257
MRPS21	mitochondrial_ribosomal_protein_S21	protein_coding	35.9184	34.4989	43.0237	37.8137
CERK	ceramide_kinase	protein_coding	35.9085	36.4696	34.6824	35.6868
BHLHE40	basic_helix-loop-helix_family_member_e40	protein_coding	35.8861	33.5631	36.3406	35.2632
ABL1	ABL_proto-oncogene_1_non-receptor_tyrosine_kinase	protein_coding	35.8843	34.1282	32.7146	34.2424
CYC1	cytochrome_c-1	protein_coding	35.879	36.6648	39.5591	37.3677
COL5A2	collagen_type_V_alpha_2	protein_coding	35.8598	35.9245	32.4566	34.747
MYDGF	myeloid-derived_growth_factor	protein_coding	35.8399	39.2279	38.2078	37.7586
FH	fumarate_hydratase	protein_coding	35.775	32.1544	33.4939	33.8078
AMOTL2	angiomotin_like_2	protein_coding	35.7527	37.6286	34.8141	36.0651
SCRIB	scribbled_planar_cell_polarity_protein	protein_coding	35.7295	33.7833	33.7285	34.4138
SEMA6A	sema_domain_transmembrane_domain_(TM)_and_cytoplasmic_domain_(semaphorin)_6A	protein_coding	35.7268	37.2122	36.2956	36.4116
SNRPE	small_nuclear_ribonucleoprotein_polypeptide_E	protein_coding	35.7047	33.8549	41.3826	36.9808
LSM7	LSM7_homolog_U6_small_nuclear_RNA_and_mRNA_degradation_associated	protein_coding	35.6742	31.6163	34.1196	33.8034
HP1BP3	heterochromatin_protein_1_binding_protein_3	protein_coding	35.6226	35.339	36.0853	35.6823
EIF3D	eukaryotic_translation_initiation_factor_3_subunit_D	protein_coding	35.5834	32.7809	35.3316	34.5653
DRD4	dopamine_receptor_D4	protein_coding	35.5585	31.2667	35.4992	34.1081
GTF2F1	general_transcription_factor_IIF_subunit_1	protein_coding	35.5481	36.9846	37.5849	36.7058
PBXIP1	pre-B-cell_leukemia_homeobox_interacting_protein_1	protein_coding	35.5012	35.7381	35.6692	35.6362
RERE	arginine-glutamic_acid_dipeptide_(RE)_repeats	protein_coding	35.4852	35.4692	34.529	35.1611
BZW1	basic_leucine_zipper_and_W2_domains_1	protein_coding	35.4687	35.441	35.2444	35.3847
SLC25A39	solute_carrier_family_25_member_39	protein_coding	35.4549	34.5684	36.5277	35.517
AHSA1	AHA1_activator_of_heat_shock_90kDa_protein_ATPase_homolog_1_(yeast)	protein_coding	35.354	34.8275	36.6632	35.6149
NDUFB11	NADH:ubiquinone_oxidoreductase_subunit_B11	protein_coding	35.3109	35.2349	38.9532	36.4997
SCAF1	SR-related_CTD-associated_factor_1	protein_coding	35.2301	33.2657	33.0906	33.8622
TRAM1	translocation_associated_membrane_protein_1	protein_coding	35.1418	36.6534	35.4744	35.7565
CXADR	coxsackie_virus_and_adenovirus_receptor	protein_coding	35.1375	36.6651	34.6502	35.4843
PRPF6	pre-mRNA_processing_factor_6	protein_coding	35.133	34.0097	33.6822	34.275
PHGDH	phosphoglycerate_dehydrogenase	protein_coding	35.1312	35.3096	35.0335	35.1581
FAM168B	family_with_sequence_similarity_168_member_B	protein_coding	35.1183	34.6837	35.0641	34.9553
PYGB	phosphorylase_glycogen;_brain	protein_coding	35.1073	36.3794	35.1348	35.5405
COPS6	COP9_signalosome_subunit_6	protein_coding	35.094	34.208	38.6713	35.9911
MYCN	v-myc_avian_myelocytomatosis_viral_oncogene_neuroblastoma_derived_homolog	protein_coding	35.077	34.2304	36.1517	35.153
NLGN2	neuroligin_2	protein_coding	35.0672	35.273	35.2542	35.1981
PRPF8	pre-mRNA_processing_factor_8	protein_coding	35.0035	35.4372	30.9284	33.7897
MARS	methionyl-tRNA_synthetase	protein_coding	34.9951	36.136	35.2268	35.4527
CKB	creatine_kinase_brain	protein_coding	34.9918	34.1711	38.0061	35.723
SUPT16H	SPT16_homolog_facilitates_chromatin_remodeling_subunit	protein_coding	34.9716	35.4207	33.59	34.6608
TIA1	TIA1_cytotoxic_granule-associated_RNA_binding_protein	protein_coding	34.9103	35.2624	37.5814	35.918
FASN	fatty_acid_synthase	protein_coding	34.9046	36.124	32.1544	34.3944
SHMT2	serine_hydroxymethyltransferase_2_(mitochondrial)	protein_coding	34.8733	35.7481	38.0174	36.2129
CLTB	clathrin_light_chain_B	protein_coding	34.8596	35.0353	38.5466	36.1472
TSC22D1	TSC22_domain_family_member_1	protein_coding	34.819	33.7354	35.1832	34.5792
AJUBA	ajuba_LIM_protein	protein_coding	34.8086	35.6705	34.2875	34.9222
UBE2D2	ubiquitin_conjugating_enzyme_E2D_2	protein_coding	34.7884	33.6077	34.7304	34.3755
TMEM132A	transmembrane_protein_132A	protein_coding	34.7837	36.3044	36.3699	35.8193
SNRPG	small_nuclear_ribonucleoprotein_polypeptide_G	protein_coding	34.7773	30.8254	39.0433	34.882
PRDX3	peroxiredoxin_3	protein_coding	34.7701	34.2428	36.0065	35.0065
NR2F6	nuclear_receptor_subfamily_2_group_F_member_6	protein_coding	34.7579	30.6165	37.1307	34.1684
AF003625.3	NA	lincRNA	34.7392	31.5409	35.8974	34.0592
CCND2	cyclin_D2	protein_coding	34.737	33.0043	40.8008	36.1807
LAMA5	laminin_subunit_alpha_5	protein_coding	34.7205	35.0851	33.8157	34.5404
NDUFS6	NADH:ubiquinone_oxidoreductase_subunit_S6	protein_coding	34.6954	35.4847	45.5805	38.5869
DENR	density-regulated_protein	protein_coding	34.6852	35.0745	36.2492	35.3363
PLIN2	perilipin_2	protein_coding	34.6816	32.9974	35.8166	34.4986
IFITM2	interferon_induced_transmembrane_protein_2	protein_coding	34.6725	32.1038	46.7319	37.8361
UBA2	ubiquitin-like_modifier_activating_enzyme_2	protein_coding	34.6556	35.146	35.0185	34.94
COLGALT1	collagen_beta(1-O)galactosyltransferase_1	protein_coding	34.6542	35.6195	33.9554	34.743
MIR621	microRNA_621	miRNA	34.5824	29.2316	23.7935	29.2025
GALNT11	polypeptide_N-acetylgalactosaminyltransferase_11	protein_coding	34.5708	34.6394	35.4098	34.8733
SMARCC1	SWI/SNF_related_matrix_associated_actin_dependent_regulator_of_chromatin_subfamily_c_member_1	protein_coding	34.5485	35.6455	32.1053	34.0998
PFDN1	prefoldin_subunit_1	protein_coding	34.533	31.7475	34.4081	33.5629
DPYSL4	dihydropyrimidinase_like_4	protein_coding	34.5296	35.2085	34.4889	34.7423
CAPZA1	capping_protein_(actin_filament)_muscle_Z-line_alpha_1	protein_coding	34.513	35.7463	36.2387	35.4993
QARS	glutaminyl-tRNA_synthetase	protein_coding	34.5072	34.4552	33.512	34.1582
HDAC1	histone_deacetylase_1	protein_coding	34.4704	33.8814	35.7091	34.687
H2AFY2	H2A_histone_family_member_Y2	protein_coding	34.4416	34.0766	35.8935	34.8039
RP11-274B21.4	NA	processed_pseudogene	34.4375	31.6379	32.5906	32.8887
GADD45A	growth_arrest_and_DNA_damage_inducible_alpha	protein_coding	34.4331	33.4658	37.9124	35.2704
MAP4K4	mitogen-activated_protein_kinase_kinase_kinase_kinase_4	protein_coding	34.4313	35.3045	33.2546	34.3301
MGAT4B	mannosyl_(alpha-13-)-glycoprotein_beta-14-N-acetylglucosaminyltransferase_isozyme_B	protein_coding	34.4278	34.4937	34.6245	34.5153
CUL1	cullin_1	protein_coding	34.4067	35.6264	35.1014	35.0448
ACTR1B	ARP1_actin-related_protein_1_homolog_B_centractin_beta_(yeast)	protein_coding	34.3637	33.8566	35.7935	34.6712
PSMD10	proteasome_26S_subunit_non-ATPase_10	protein_coding	34.3281	34.8565	33.5884	34.2577
FLII	flightless_I_actin_binding_protein	protein_coding	34.2965	33.8382	33.1955	33.7767
STAU1	staufen_double-stranded_RNA_binding_protein_1	protein_coding	34.2847	36.6865	34.8708	35.2807
RARRES2	retinoic_acid_receptor_responder_(tazarotene_induced)_2	protein_coding	34.2811	35.1232	36.1852	35.1965
HK1	hexokinase_1	protein_coding	34.2788	35.6005	33.6115	34.4969
USP5	ubiquitin_specific_peptidase_5_(isopeptidase_T)	protein_coding	34.2739	34.093	33.9144	34.0938
RNF145	ring_finger_protein_145	protein_coding	34.2544	35.3946	35.1263	34.9251
FAM50A	family_with_sequence_similarity_50_member_A	protein_coding	34.1984	34.1505	39.6578	36.0022
MEX3A	mex-3_RNA_binding_family_member_A	protein_coding	34.1888	36.1109	34.476	34.9252
UBE2R2	ubiquitin_conjugating_enzyme_E2R_2	protein_coding	34.1374	34.8665	36.0271	35.0103
MAFB	v-maf_avian_musculoaponeurotic_fibrosarcoma_oncogene_homolog_B	protein_coding	34.1338	32.5073	32.6045	33.0818
CORO1C	coronin_actin_binding_protein_1C	protein_coding	34.128	35.9194	34.9611	35.0028
PTPN11	protein_tyrosine_phosphatase_non-receptor_type_11	protein_coding	34.1037	34.4278	30.9097	33.1471
MDH2	malate_dehydrogenase_2	protein_coding	34.0809	32.488	32.6792	33.0827
HNRNPH3	heterogeneous_nuclear_ribonucleoprotein_H3_(2H9)	protein_coding	33.9535	35.5835	36.058	35.1983
TNKS1BP1	tankyrase_1_binding_protein_1	protein_coding	33.9384	33.7239	32.728	33.4634
IMPDH2	IMP_(inosine_5'-monophosphate)_dehydrogenase_2	protein_coding	33.9346	32.4715	34.2593	33.5551
B4GALT5	UDP-Gal:betaGlcNAc_beta_14-_galactosyltransferase_polypeptide_5	protein_coding	33.9089	33.9391	32.1242	33.324
RP11-490M8.1	NA	lincRNA	33.904	27.1689	39.2895	33.4541
ADAM9	ADAM_metallopeptidase_domain_9	protein_coding	33.9004	36.2606	32.3359	34.1656
HNRNPR	heterogeneous_nuclear_ribonucleoprotein_R	protein_coding	33.8869	34.0394	34.2139	34.0467
ALKBH5	alkB_homolog_5_RNA_demethylase	protein_coding	33.8833	32.4723	32.7264	33.0273
SNRPD3	small_nuclear_ribonucleoprotein_D3_polypeptide	protein_coding	33.8444	33.3801	37.486	34.9035
ERRFI1	ERBB_receptor_feedback_inhibitor_1	protein_coding	33.8432	33.2569	32.4674	33.1892
MLEC	malectin	protein_coding	33.8222	35.026	33.7517	34.2
TIMP2	TIMP_metallopeptidase_inhibitor_2	protein_coding	33.7679	31.7426	33.5827	33.0311
FAM60A	family_with_sequence_similarity_60_member_A	protein_coding	33.7551	35.5863	34.8346	34.7253
GADD45B	growth_arrest_and_DNA_damage_inducible_beta	protein_coding	33.7037	32.1004	36.7131	34.1724
PARP1	poly(ADP-ribose)_polymerase_1	protein_coding	33.6995	31.8683	31.4274	32.3317
ZNF664	zinc_finger_protein_664	protein_coding	33.6593	33.9281	34.939	34.1754
SDF4	stromal_cell_derived_factor_4	protein_coding	33.6558	34.9914	34.4287	34.3586
DEK	DEK_proto-oncogene	protein_coding	33.6458	34.5663	35.0095	34.4072
PITPNA	phosphatidylinositol_transfer_protein_alpha	protein_coding	33.5149	35.0167	32.1419	33.5578
NCSTN	nicastrin	protein_coding	33.5022	33.3884	32.3913	33.094
RRM2B	ribonucleotide_reductase_M2_B_(TP53_inducible)	protein_coding	33.4907	34.4391	34.1066	34.0121
CMPK1	cytidine_monophosphate_(UMP-CMP)_kinase_1_cytosolic	protein_coding	33.4704	33.2005	34.5863	33.7524
CNTNAP2	contactin_associated_protein-like_2	protein_coding	33.4043	33.0463	33.7598	33.4035
NISCH	nischarin	protein_coding	33.3761	34.4748	32.7199	33.5236
KDM5C	lysine_(K)-specific_demethylase_5C	protein_coding	33.3334	32.7849	31.4917	32.5367
PLCG1	phospholipase_C_gamma_1	protein_coding	33.3273	32.4564	33.0107	32.9315
STK26	serine/threonine_protein_kinase_26	protein_coding	33.3137	32.4124	31.5751	32.4337
NRAS	neuroblastoma_RAS_viral_(v-ras)_oncogene_homolog	protein_coding	33.2983	33.5809	34.8538	33.911
NT5DC2	5'-nucleotidase_domain_containing_2	protein_coding	33.2846	33.9607	34.2677	33.8377
TOMM34	translocase_of_outer_mitochondrial_membrane_34	protein_coding	33.2831	34.6149	34.1388	34.0123
POLR2A	polymerase_(RNA)_II_(DNA_directed)_polypeptide_A_220kDa	protein_coding	33.2527	33.5575	29.9912	32.2672
SRM	spermidine_synthase	protein_coding	33.2054	28.7669	33.6424	31.8716
PLEKHG2	pleckstrin_homology_and_RhoGEF_domain_containing_G2	protein_coding	33.1577	34.196	34.3191	33.8909
ARID1A	AT-rich_interaction_domain_1A	protein_coding	33.0987	33.8279	30.2799	32.4022
LGI1	leucine-rich_glioma_inactivated_1	protein_coding	33.0472	32.3531	34.3889	33.2631
GAS5	growth_arrest_specific_5_(non-protein_coding)	processed_transcript	33.0356	35.0305	34.5563	34.2075
CDC42EP1	CDC42_effector_protein_(Rho_GTPase_binding)_1	protein_coding	32.9764	31.6999	31.273	31.9831
PPP2R1A	protein_phosphatase_2_regulatory_subunit_A_alpha	protein_coding	32.9754	32.6804	32.6682	32.7747
ATP5F1	ATP_synthase_H+_transporting_mitochondrial_Fo_complex_subunit_B1	protein_coding	32.9316	32.2607	35.3095	33.5006
ANP32E	acidic_nuclear_phosphoprotein_32_family_member_E	protein_coding	32.8964	34.2847	34.4168	33.866
ATXN2L	ataxin_2-like	protein_coding	32.8907	34.0552	32.4976	33.1478
STC1	stanniocalcin_1	protein_coding	32.8595	32.5978	32.319	32.5921
AUP1	ancient_ubiquitous_protein_1	protein_coding	32.8533	33.1428	35.5154	33.8372
PFDN5	prefoldin_subunit_5	protein_coding	32.8481	29.6542	34.3579	32.2868
IFI6	interferon_alpha-inducible_protein_6	protein_coding	32.8436	30.3967	30.3077	31.1827
SLC5A3	solute_carrier_family_5_(sodium/myo-inositol_cotransporter)_member_3	protein_coding	32.8176	34.6982	29.6973	32.4044
SFRP1	secreted_frizzled-related_protein_1	protein_coding	32.7738	31.2009	30.9342	31.6363
YWHAB	tyrosine_3-monooxygenase/tryptophan_5-monooxygenase_activation_protein_beta	protein_coding	32.766	33.1133	33.5247	33.1347
MGEA5	meningioma_expressed_antigen_5_(hyaluronidase)	protein_coding	32.7585	34.9851	33.7539	33.8325
SF3B4	splicing_factor_3b_subunit_4	protein_coding	32.7519	31.9292	32.7434	32.4748
VAMP3	vesicle_associated_membrane_protein_3	protein_coding	32.7338	30.5246	33.6495	32.3026
ATP6AP1	ATPase_H+_transporting_lysosomal_accessory_protein_1	protein_coding	32.6839	33.8251	33.886	33.465
PPIAP22	peptidylprolyl_isomerase_A_(cyclophilin_A)_pseudogene_22	processed_pseudogene	32.6767	37.73	42.427	37.6113
ERP29	endoplasmic_reticulum_protein_29	protein_coding	32.6408	33.5993	38.4087	34.8829
ARHGEF40	Rho_guanine_nucleotide_exchange_factor_40	protein_coding	32.5924	33.7767	30.5431	32.3041
EIF1B	eukaryotic_translation_initiation_factor_1B	protein_coding	32.5353	32.385	33.8304	32.9169
PEG10	paternally_expressed_10	protein_coding	32.5296	30.8354	29.8487	31.0712
ZMAT2	zinc_finger_matrin-type_2	protein_coding	32.5287	30.5025	31.8584	31.6299
TRA2A	transformer_2_alpha_homolog_(Drosophila)	protein_coding	32.4908	34.4759	35.7309	34.2325
CHPF2	chondroitin_polymerizing_factor_2	protein_coding	32.4866	31.4383	29.7158	31.2136
PACS1	phosphofurin_acidic_cluster_sorting_protein_1	protein_coding	32.4369	32.1261	32.0716	32.2115
ARFGAP1	ADP_ribosylation_factor_GTPase_activating_protein_1	protein_coding	32.4261	32.0846	32.1386	32.2164
MXRA7	matrix-remodelling_associated_7	protein_coding	32.4244	28.364	29.9354	30.2413
ALYREF	Aly/REF_export_factor	protein_coding	32.399	30.0762	36.082	32.8524
NACC1	nucleus_accumbens_associated_1_BEN_and_BTB_(POZ)_domain_containing	protein_coding	32.3946	30.4344	29.4144	30.7478
KIF1A	kinesin_family_member_1A	protein_coding	32.3942	34.1089	31.042	32.515
MYO1B	myosin_IB	protein_coding	32.2279	30.8577	29.9346	31.0067
SULF2	sulfatase_2	protein_coding	32.2118	32.23	33.9225	32.7881
ETF1	eukaryotic_translation_termination_factor_1	protein_coding	32.2101	32.6837	33.4203	32.7714
CYBA	cytochrome_b-245_alpha_polypeptide	protein_coding	32.1977	32.0018	36.217	33.4722
FBXW5	F-box_and_WD_repeat_domain_containing_5	protein_coding	32.1495	26.5819	30.3465	29.6926
TMEM123	transmembrane_protein_123	protein_coding	32.1372	32.7671	31.5255	32.1433
MCM3	minichromosome_maintenance_complex_component_3	protein_coding	32.1181	31.9232	31.7737	31.9383
NDUFA6	NADH:ubiquinone_oxidoreductase_subunit_A6	protein_coding	32.0553	32.0966	36.8085	33.6535
GPX8	glutathione_peroxidase_8_(putative)	protein_coding	32.0245	32.7421	33.2711	32.6793
SUMO2	small_ubiquitin-like_modifier_2	protein_coding	32.0222	32.1851	36.5948	33.6007
MAPKAPK2	mitogen-activated_protein_kinase-activated_protein_kinase_2	protein_coding	31.9543	29.5791	29.2916	30.275
KDELR2	KDEL_endoplasmic_reticulum_protein_retention_receptor_2	protein_coding	31.891	31.16	32.7092	31.9201
UBE2S	ubiquitin_conjugating_enzyme_E2S	protein_coding	31.878	31.5966	34.9501	32.8082
MAP1B	microtubule_associated_protein_1B	protein_coding	31.8577	33.4924	27.0581	30.8028
AP3D1	adaptor_related_protein_complex_3_delta_1_subunit	protein_coding	31.8475	31.7473	30.3174	31.3041
EIF3E	eukaryotic_translation_initiation_factor_3_subunit_E	protein_coding	31.8029	31.9908	32.3928	32.0622
PHLDA3	pleckstrin_homology-like_domain_family_A_member_3	protein_coding	31.7912	31.1635	34.129	32.3612
C9orf16	chromosome_9_open_reading_frame_16	protein_coding	31.7642	32.191	35.702	33.2191
MTA2	metastasis_associated_1_family_member_2	protein_coding	31.735	30.3873	31.9126	31.345
CADM1	cell_adhesion_molecule_1	protein_coding	31.7005	32.9805	30.3412	31.6741
HN1	hematological_and_neurological_expressed_1	protein_coding	31.6601	33.6475	34.0309	33.1129
SMARCA4	SWI/SNF_related_matrix_associated_actin_dependent_regulator_of_chromatin_subfamily_a_member_4	protein_coding	31.6556	32.4512	30.3026	31.4698
TOMM40	translocase_of_outer_mitochondrial_membrane_40_homolog_(yeast)	protein_coding	31.6297	29.8266	31.9388	31.1317
AKR1B1	aldo-keto_reductase_family_1_member_B1_(aldose_reductase)	protein_coding	31.614	27.869	31.7294	30.4041
CAB39	calcium_binding_protein_39	protein_coding	31.609	31.5724	31.0704	31.4173
ATP2A2	ATPase_Ca++_transporting_cardiac_muscle_slow_twitch_2	protein_coding	31.6056	31.2016	29.69	30.8324
TLR4	toll-like_receptor_4	protein_coding	31.6028	31.9882	30.5889	31.3933
DNAJC8	DnaJ_heat_shock_protein_family_(Hsp40)_member_C8	protein_coding	31.5845	33.9246	33.4344	32.9811
GSPT1	G1_to_S_phase_transition_1	protein_coding	31.5498	30.8754	31.4341	31.2864
NDUFA4	NDUFA4_mitochondrial_complex_associated	protein_coding	31.5284	30.1594	36.5407	32.7428
YTHDF2	YTH_N(6)-methyladenosine_RNA_binding_protein_2	protein_coding	31.521	31.4748	31.7882	31.5947
ARPC2	actin_related_protein_2/3_complex_subunit_2	protein_coding	31.4921	31.4043	33.488	32.1281
ALDH18A1	aldehyde_dehydrogenase_18_family_member_A1	protein_coding	31.4756	32.8514	28.3413	30.8894
FOXP4	forkhead_box_P4	protein_coding	31.4641	28.6734	30.4916	30.2097
EMC7	ER_membrane_protein_complex_subunit_7	protein_coding	31.4234	28.1623	32.5385	30.7081
PRTG	protogenin	protein_coding	31.4047	32.0312	28.1342	30.5234
ZNF608	zinc_finger_protein_608	protein_coding	31.3953	30.9873	30.9514	31.1113
RBM3	RNA_binding_motif_(RNP1_RRM)_protein_3	protein_coding	31.3916	30.9031	34.3259	32.2069
TCEAL4	transcription_elongation_factor_A_(SII)-like_4	protein_coding	31.3624	32.1258	37.2546	33.5809
XPOT	exportin_tRNA	protein_coding	31.3586	32.5487	31.6244	31.8439
BCAS2	breast_carcinoma_amplified_sequence_2	protein_coding	31.3393	30.526	29.4534	30.4396
OCRL	oculocerebrorenal_syndrome_of_Lowe	protein_coding	31.3044	33.1469	31.3689	31.9401
MYADM	myeloid-associated_differentiation_marker	protein_coding	31.2776	28.2532	29.9896	29.8401
EPRS	glutamyl-prolyl-tRNA_synthetase	protein_coding	31.2768	30.7936	29.2523	30.4409
NELFB	negative_elongation_factor_complex_member_B	protein_coding	31.2555	31.1693	30.217	30.8806
NUAK2	NUAK_family_SNF1-like_kinase_2	protein_coding	31.2535	32.7984	30.3694	31.4738
LRRC8A	leucine-rich_repeat_containing_8_family_member_A	protein_coding	31.2396	31.4007	30.7806	31.1403
PABPC4	poly(A)_binding_protein_cytoplasmic_4_(inducible_form)	protein_coding	31.2168	29.7919	31.2918	30.7669
SON	SON_DNA_binding_protein	protein_coding	31.2038	31.6141	27.2572	30.025
NDUFB4	NADH:ubiquinone_oxidoreductase_subunit_B4	protein_coding	31.2028	30.0666	37.76	33.0098
TEAD2	TEA_domain_family_member_2	protein_coding	31.1938	28.394	30.695	30.0943
PVRL3	poliovirus_receptor-related_3	protein_coding	31.1552	31.8442	29.0626	30.6873
UBAP2L	ubiquitin_associated_protein_2_like	protein_coding	31.1331	31.7018	29.3088	30.7146
JUN	jun_proto-oncogene	protein_coding	31.1175	31.6399	32.981	31.9128
GLB1	galactosidase_beta_1	protein_coding	31.1035	27.8325	31.5357	30.1572
NR2F2	nuclear_receptor_subfamily_2_group_F_member_2	protein_coding	31.1011	28.2782	29.2639	29.5478
TMEM8A	transmembrane_protein_8A	protein_coding	31.0737	27.0798	28.8575	29.0037
XRN2	5'-3'_exoribonuclease_2	protein_coding	31.0682	30.3339	28.2298	29.8773
HIGD1A	HIG1_hypoxia_inducible_domain_family_member_1A	protein_coding	31.0628	31.1035	32.0777	31.4146
SLC39A6	solute_carrier_family_39_(zinc_transporter)_member_6	protein_coding	31.0556	31.7286	30.1863	30.9902
LSM4	LSM4_homolog_U6_small_nuclear_RNA_and_mRNA_degradation_associated	protein_coding	31.0486	30.1299	34.3631	31.8472
ATP5G2	ATP_synthase_H+_transporting_mitochondrial_Fo_complex_subunit_C2_(subunit_9)	protein_coding	31.0239	28.0339	31.5693	30.2091
NOL7	nucleolar_protein_7	protein_coding	31.0207	31.2058	35.3232	32.5166
TIMM13	translocase_of_inner_mitochondrial_membrane_13_homolog_(yeast)	protein_coding	30.9502	28.2918	34.5737	31.2719
TEAD3	TEA_domain_family_member_3	protein_coding	30.9467	31.7643	34.444	32.385
RHEB	Ras_homolog_enriched_in_brain	protein_coding	30.9151	29.7518	30.8982	30.5217
B4GAT1	beta-14-glucuronyltransferase_1	protein_coding	30.8372	31.798	31.5187	31.3846
FNDC3A	fibronectin_type_III_domain_containing_3A	protein_coding	30.8322	30.5342	28.0808	29.8158
GNL3	guanine_nucleotide_binding_protein-like_3_(nucleolar)	protein_coding	30.821	29.1787	31.3388	30.4462
WDR82	WD_repeat_domain_82	protein_coding	30.8148	30.6837	30.5622	30.6869
ME1	malic_enzyme_1_NADP(+)-dependent_cytosolic	protein_coding	30.8047	31.1269	31.3543	31.0953
ADAR	adenosine_deaminase_RNA-specific	protein_coding	30.7947	31.3932	29.3922	30.5267
SSBP3	single_stranded_DNA_binding_protein_3	protein_coding	30.789	29.8081	31.8908	30.8293
EIF1AX	eukaryotic_translation_initiation_factor_1A_X-linked	protein_coding	30.7838	31.0744	29.3045	30.3876
SBDS	Shwachman-Bodian-Diamond_syndrome	protein_coding	30.7632	29.1993	31.7713	30.578
PLCD3	phospholipase_C_delta_3	protein_coding	30.7411	30.6655	29.7615	30.3894
AAMP	angio_associated_migratory_cell_protein	protein_coding	30.731	29.1231	30.5527	30.1356
KCNC3	potassium_channel_voltage_gated_Shaw_related_subfamily_C_member_3	protein_coding	30.7283	30.2936	30.0711	30.3643
SLC25A1	solute_carrier_family_25_(mitochondrial_carrier;_citrate_transporter)_member_1	protein_coding	30.7178	32.5108	33.6841	32.3043
DPM1	dolichyl-phosphate_mannosyltransferase_polypeptide_1_catalytic_subunit	protein_coding	30.707	30.5278	32.4296	31.2215
YIPF3	Yip1_domain_family_member_3	protein_coding	30.6975	29.3136	31.0323	30.3478
DNMBP	dynamin_binding_protein	protein_coding	30.6524	30.4767	29.1498	30.093
IGFBP4	insulin_like_growth_factor_binding_protein_4	protein_coding	30.6263	25.8994	30.6524	29.0594
IRAK1	interleukin_1_receptor_associated_kinase_1	protein_coding	30.6199	30.6169	31.2828	30.8399
TWF1	twinfilin_actin_binding_protein_1	protein_coding	30.6174	30.6577	33.1653	31.4801
AHCY	adenosylhomocysteinase	protein_coding	30.6087	28.5129	30.2493	29.7903
MMADHC	methylmalonic_aciduria_(cobalamin_deficiency)_cblD_type_with_homocystinuria	protein_coding	30.6031	29.7925	30.257	30.2175
GOLPH3	golgi_phosphoprotein_3_(coat-protein)	protein_coding	30.5834	33.1859	32.4527	32.074
EI24	etoposide_induced_2.4	protein_coding	30.4553	31.8571	31.0195	31.1106
RP11-395G23.3	NA	lincRNA	30.4534	28.9763	33.7307	31.0535
DCAF7	DDB1_and_CUL4_associated_factor_7	protein_coding	30.4448	31.2309	28.7082	30.1279
NPPB	natriuretic_peptide_B	protein_coding	30.4277	29.6235	29.6219	29.891
DGCR6L	DiGeorge_syndrome_critical_region_gene_6-like	protein_coding	30.4194	35.1546	31.7147	32.4296
CREB3	cAMP_responsive_element_binding_protein_3	protein_coding	30.343	29.1846	28.2671	29.2649
HSPH1	heat_shock_protein_family_H_(Hsp110)_member_1	protein_coding	30.3261	31.2151	30.6776	30.7396
SNU13	SNU13_homolog_small_nuclear_ribonucleoprotein_(U4/U6.U5)	protein_coding	30.286	29.2517	30.2142	29.9173
MSX2	msh_homeobox_2	protein_coding	30.2813	28.0838	29.547	29.3041
REPIN1	replication_initiator_1	protein_coding	30.262	31.4014	31.2328	30.9654
POLDIP3	polymerase_(DNA-directed)_delta_interacting_protein_3	protein_coding	30.2542	29.717	28.858	29.6098
GOLIM4	golgi_integral_membrane_protein_4	protein_coding	30.2516	29.3932	29.0678	29.5709
SPSB1	splA/ryanodine_receptor_domain_and_SOCS_box_containing_1	protein_coding	30.2271	31.4616	30.2661	30.6516
CCAR1	cell_division_cycle_and_apoptosis_regulator_1	protein_coding	30.1991	28.655	28.1885	29.0142
PTPRU	protein_tyrosine_phosphatase_receptor_type_U	protein_coding	30.1609	31.8172	29.9654	30.6479
EIF3J	eukaryotic_translation_initiation_factor_3_subunit_J	protein_coding	30.1338	33.2234	35.6649	33.0074
DLG5	discs_large_homolog_5_(Drosophila)	protein_coding	30.1082	29.7631	27.0862	28.9858
LUC7L3	LUC7-like_3_pre-mRNA_splicing_factor	protein_coding	30.1069	27.4152	31.3797	29.634
ATXN10	ataxin_10	protein_coding	30.0842	28.4563	29.3577	29.2994
DSC2	desmocollin_2	protein_coding	30.061	30.6036	28.9297	29.8648
GALNT2	polypeptide_N-acetylgalactosaminyltransferase_2	protein_coding	30.0205	31.8774	29.9223	30.6067
SLC5A6	solute_carrier_family_5_(sodium/multivitamin_and_iodide_cotransporter)_member_6	protein_coding	30.0181	29.9584	29.92	29.9655
C4orf3	chromosome_4_open_reading_frame_3	protein_coding	29.944	26.7818	30.8708	29.1989
DANCR	differentiation_antagonizing_non-protein_coding_RNA	processed_transcript	29.9396	31.1566	32.6246	31.2403
GNAI2	guanine_nucleotide_binding_protein_(G_protein)_alpha_inhibiting_activity_polypeptide_2	protein_coding	29.9301	29.0193	30.5372	29.8288
LMF2	lipase_maturation_factor_2	protein_coding	29.8677	29.2641	29.5262	29.5527
TUSC3	tumor_suppressor_candidate_3	protein_coding	29.855	27.035	27.657	28.1823
RNF181	ring_finger_protein_181	protein_coding	29.8444	26.8022	31.4458	29.3641
MRPS26	mitochondrial_ribosomal_protein_S26	protein_coding	29.8443	31.504	33.4879	31.6121
PSME3	proteasome_activator_subunit_3	protein_coding	29.8428	29.9579	29.2011	29.6673
SAMD5	sterile_alpha_motif_domain_containing_5	protein_coding	29.8131	31.9118	28.4372	30.0541
TNFRSF10D	tumor_necrosis_factor_receptor_superfamily_member_10d	protein_coding	29.7967	29.33	28.0548	29.0605
RDX	radixin	protein_coding	29.7966	29.864	27.6812	29.1139
RHOC	ras_homolog_family_member_C	protein_coding	29.7931	26.9888	33.3028	30.0282
HMGB3	high_mobility_group_box_3	protein_coding	29.7711	28.4342	30.1245	29.4433
VPS25	vacuolar_protein_sorting_25_homolog_(S._cerevisiae)	protein_coding	29.748	27.0513	30.9665	29.2553
FLOT2	flotillin_2	protein_coding	29.7411	31.5266	29.9248	30.3975
YME1L1	YME1_like_1_ATPase	protein_coding	29.7315	29.65	28.3169	29.2328
AARS	alanyl-tRNA_synthetase	protein_coding	29.7292	31.0586	28.588	29.7919
SEPTIN10	septin_10	protein_coding	29.7222	29.6682	27.0185	28.8029
LMNB1	lamin_B1	protein_coding	29.7217	26.9678	27.7356	28.1417
SAT2	spermidine/spermine_N1-acetyltransferase_family_member_2	protein_coding	29.7134	28.776	37.3155	31.935
NNAT	neuronatin	protein_coding	29.7092	29.3972	29.6589	29.5884
RARS	arginyl-tRNA_synthetase	protein_coding	29.7022	29.5485	29.5303	29.5936
GSR	glutathione_reductase	protein_coding	29.6756	32.7735	31.8824	31.4438
AHCYL1	adenosylhomocysteinase_like_1	protein_coding	29.6553	30.0193	28.4796	29.3848
NUAK1	NUAK_family_SNF1-like_kinase_1	protein_coding	29.651	29.5624	28.253	29.1554
PPIL1	peptidylprolyl_isomerase_like_1	protein_coding	29.648	31.2777	30.7464	30.5574
RNF167	ring_finger_protein_167	protein_coding	29.5727	28.1015	28.7376	28.8039
CHMP1A	charged_multivesicular_body_protein_1A	protein_coding	29.5706	28.3156	28.5296	28.8053
CHMP2A	charged_multivesicular_body_protein_2A	protein_coding	29.5515	29.1701	32.2354	30.319
ADAMTS16	ADAM_metallopeptidase_with_thrombospondin_type_1_motif_16	protein_coding	29.5285	29.1447	26.6959	28.4563
ZNF146	zinc_finger_protein_146	protein_coding	29.5228	29.5608	31.3157	30.1331
ITM2B	integral_membrane_protein_2B	protein_coding	29.4992	28.1663	29.3836	29.0164
DYNC1I2	dynein_cytoplasmic_1_intermediate_chain_2	protein_coding	29.4903	29.8723	28.4721	29.2782
HMGN4	high_mobility_group_nucleosomal_binding_domain_4	protein_coding	29.4766	27.3422	27.7087	28.1758
KIAA2013	KIAA2013	protein_coding	29.4601	26.4027	27.3094	27.724
LRRC42	leucine_rich_repeat_containing_42	protein_coding	29.4359	29.4019	30.5536	29.7971
DHX15	DEAH_(Asp-Glu-Ala-His)_box_helicase_15	protein_coding	29.4329	28.6863	27.7375	28.6189
PAFAH1B1	platelet_activating_factor_acetylhydrolase_1b_regulatory_subunit_1	protein_coding	29.4324	29.0651	27.1287	28.5421
COLEC12	collectin_subfamily_member_12	protein_coding	29.422	28.5577	29.6556	29.2118
MRPL41	mitochondrial_ribosomal_protein_L41	protein_coding	29.4118	29.004	35.3766	31.2642
DEGS1	delta(4)-desaturase_sphingolipid_1	protein_coding	29.4089	30.83	30.9208	30.3866
PPP1R18	protein_phosphatase_1_regulatory_subunit_18	protein_coding	29.3958	28.8511	30.4774	29.5747
OTX2	orthodenticle_homeobox_2	protein_coding	29.3914	29.3652	30.1928	29.6498
NPTN	neuroplastin	protein_coding	29.3856	28.7172	28.5188	28.8739
FNBP1L	formin_binding_protein_1-like	protein_coding	29.3526	29.524	27.6936	28.8567
REC8	REC8_meiotic_recombination_protein	protein_coding	29.322	28.122	29.8325	29.0922
UBXN1	UBX_domain_protein_1	protein_coding	29.2759	28.4787	31.0413	29.5986
CTB-50L17.10	Hepatoma-derived_growth_factor-related_protein_2_	protein_coding	29.2696	30.4387	29.8147	29.841
ALCAM	activated_leukocyte_cell_adhesion_molecule	protein_coding	29.2479	28.8497	28.8093	28.969
HACD3	3-hydroxyacyl-CoA_dehydratase_3	protein_coding	29.2408	27.6444	28.6667	28.5173
GSS	glutathione_synthetase	protein_coding	29.2229	26.1858	28.0634	27.824
SLC16A1	solute_carrier_family_16_(monocarboxylate_transporter)_member_1	protein_coding	29.2206	26.8275	27.6082	27.8854
PAPPA2	pappalysin_2	protein_coding	29.2141	31.9091	26.745	29.2894
RNF187	ring_finger_protein_187	protein_coding	29.1757	25.8877	29.3147	28.126
ARL8A	ADP_ribosylation_factor_like_GTPase_8A	protein_coding	29.1276	26.1627	27.4417	27.5773
WNK1	WNK_lysine_deficient_protein_kinase_1	protein_coding	29.1137	30.5323	27.1451	28.9304
ACTR1A	ARP1_actin-related_protein_1_homolog_A_centractin_alpha_(yeast)	protein_coding	29.0928	29.7906	29.4059	29.4297
MRFAP1L1	Morf4_family_associated_protein_1-like_1	protein_coding	29.0848	28.8235	32.0766	29.995
PPP2R4	protein_phosphatase_2A_regulatory_subunit_4	protein_coding	29.0511	29.0273	28.9196	28.9993
PAICS	phosphoribosylaminoimidazole_carboxylase;_phosphoribosylaminoimidazolesuccinocarboxamide_synthase	protein_coding	29.0333	29.2649	28.5429	28.947
PRKDC	protein_kinase_DNA-activated_catalytic_polypeptide	protein_coding	29.011	28.8149	22.8233	26.8831
IPO5	importin_5	protein_coding	28.9767	28.9224	27.3334	28.4108
DDX39B	DEAD_(Asp-Glu-Ala-Asp)_box_polypeptide_39B	protein_coding	28.9406	28.3303	30.4055	29.2255
DNAJB1	DnaJ_heat_shock_protein_family_(Hsp40)_member_B1	protein_coding	28.9169	29.323	29.5192	29.253
SMARCA5	SWI/SNF_related_matrix_associated_actin_dependent_regulator_of_chromatin_subfamily_a_member_5	protein_coding	28.9162	28.018	27.427	28.1204
SND1	staphylococcal_nuclease_and_tudor_domain_containing_1	protein_coding	28.8954	27.9873	28.1529	28.3452
FAM210B	family_with_sequence_similarity_210_member_B	protein_coding	28.8937	27.9358	29.1857	28.6717
KDM6B	lysine_(K)-specific_demethylase_6B	protein_coding	28.8771	28.7038	26.9222	28.1677
SLC1A5	solute_carrier_family_1_(neutral_amino_acid_transporter)_member_5	protein_coding	28.8458	27.445	29.0103	28.4337
ESYT1	extended_synaptotagmin-like_protein_1	protein_coding	28.763	29.8306	28.1539	28.9158
BRD2	bromodomain_containing_2	protein_coding	28.7368	29.484	29.88	29.3669
GRB2	growth_factor_receptor_bound_protein_2	protein_coding	28.7358	27.4238	27.971	28.0435
HSPA13	heat_shock_protein_family_A_(Hsp70)_member_13	protein_coding	28.7307	27.6079	25.1768	27.1718
PAPSS1	3'-phosphoadenosine_5'-phosphosulfate_synthase_1	protein_coding	28.7303	29.4852	29.9717	29.3957
BCLAF1	BCL2-associated_transcription_factor_1	protein_coding	28.7257	28.3798	26.1046	27.7367
CDK6	cyclin-dependent_kinase_6	protein_coding	28.7217	29.6268	26.7865	28.3783
DPM3	dolichyl-phosphate_mannosyltransferase_polypeptide_3	protein_coding	28.6999	32.9545	32.8004	31.485
DAP	death-associated_protein	protein_coding	28.6941	28.1339	29.8875	28.9051
LSR	lipolysis_stimulated_lipoprotein_receptor	protein_coding	28.6869	29.1427	30.5675	29.4657
IGF2R	insulin_like_growth_factor_2_receptor	protein_coding	28.6815	28.9254	24.5413	27.3827
ADAM28	ADAM_metallopeptidase_domain_28	protein_coding	28.6704	29.188	28.4243	28.7609
SIGMAR1	sigma_non-opioid_intracellular_receptor_1	protein_coding	28.6499	29.9192	28.7934	29.1208
YWHAH	tyrosine_3-monooxygenase/tryptophan_5-monooxygenase_activation_protein_eta	protein_coding	28.6435	28.8238	30.9828	29.4834
ARHGAP23	Rho_GTPase_activating_protein_23	protein_coding	28.6077	27.0559	26.7257	27.4631
LGALS3BP	lectin_galactoside-binding_soluble_3_binding_protein	protein_coding	28.5943	26.928	26.7822	27.4348
EPS8L2	EPS8-like_2	protein_coding	28.5843	27.1003	30.1649	28.6165
CST3	cystatin_C	protein_coding	28.5749	27.2913	29.1107	28.3256
SAP18	Sin3A_associated_protein_18kDa	protein_coding	28.5746	24.8619	30.1451	27.8605
CDC42BPB	CDC42_binding_protein_kinase_beta_(DMPK-like)	protein_coding	28.5477	28.6554	24.8773	27.3602
ZRANB2	zinc_finger_RAN-binding_domain_containing_2	protein_coding	28.5477	27.4297	28.4883	28.1552
FHL3	four_and_a_half_LIM_domains_3	protein_coding	28.5432	30.1981	27.744	28.8284
OST4	oligosaccharyltransferase_complex_subunit_4_(non-catalytic)	protein_coding	28.5371	27.4056	43.8265	33.2564
FARSA	phenylalanyl-tRNA_synthetase_alpha_subunit	protein_coding	28.5199	27.9847	29.3784	28.6277
LGMN	legumain	protein_coding	28.5175	30.1505	28.8392	29.1691
SRPRA	SRP_receptor_alpha_subunit	protein_coding	28.4989	29.2508	27.4702	28.4067
TRAF4	TNF_receptor_associated_factor_4	protein_coding	28.4913	25.5515	28.69	27.5776
BMP7	bone_morphogenetic_protein_7	protein_coding	28.4881	27.6426	27.825	27.9852
VAT1L	vesicle_amine_transport_1-like	protein_coding	28.4819	28.0178	27.7573	28.0857
TCEA1	transcription_elongation_factor_A_(SII)_1	protein_coding	28.4705	29.1202	29.4383	29.0097
FIS1	fission_mitochondrial_1	protein_coding	28.4404	28.9562	32.4783	29.9583
C17orf89	chromosome_17_open_reading_frame_89	protein_coding	28.4386	28.0198	30.8234	29.0939
TKT	transketolase	protein_coding	28.4117	30.7047	30.7373	29.9512
STARD7	StAR_related_lipid_transfer_domain_containing_7	protein_coding	28.4084	27.6969	27.1562	27.7538
UBE2E1	ubiquitin_conjugating_enzyme_E2E_1	protein_coding	28.3986	27.7639	30.415	28.8592
ERF	Ets2_repressor_factor	protein_coding	28.3769	27.9568	28.6743	28.336
TRIO	trio_Rho_guanine_nucleotide_exchange_factor	protein_coding	28.3693	27.9368	25.1527	27.1529
NDUFAB1	NADH:ubiquinone_oxidoreductase_subunit_AB1	protein_coding	28.3689	25.6984	31.0181	28.3618
TFE3	transcription_factor_binding_to_IGHM_enhancer_3	protein_coding	28.3624	27.0485	27.5747	27.6619
PPP1R14C	protein_phosphatase_1_regulatory_inhibitor_subunit_14C	protein_coding	28.3505	27.5827	28.6101	28.1811
HADHB	hydroxyacyl-CoA_dehydrogenase/3-ketoacyl-CoA_thiolase/enoyl-CoA_hydratase_(trifunctional_protein)_beta_subunit	protein_coding	28.3441	30.0322	29.9592	29.4452
HIPK2	homeodomain_interacting_protein_kinase_2	protein_coding	28.3184	29.6113	24.0185	27.3161
MYO9B	myosin_IXB	protein_coding	28.3066	29.319	27.7048	28.4434
ARF5	ADP_ribosylation_factor_5	protein_coding	28.3032	31.1057	31.6862	30.365
H2AFV	H2A_histone_family_member_V	protein_coding	28.2954	28.9675	30.4002	29.221
ZC3H15	zinc_finger_CCCH-type_containing_15	protein_coding	28.2661	27.2522	26.6128	27.377
SLBP	stem-loop_binding_protein	protein_coding	28.2601	27.1	26.8278	27.3959
SERPINB6	serpin_peptidase_inhibitor_clade_B_(ovalbumin)_member_6	protein_coding	28.2309	29.2319	30.5507	29.3378
POLR2G	polymerase_(RNA)_II_(DNA_directed)_polypeptide_G	protein_coding	28.2171	28.5832	32.6381	29.8128
C1orf198	chromosome_1_open_reading_frame_198	protein_coding	28.1773	26.8559	27.6817	27.5716
ASNA1	arsA_arsenite_transporter_ATP-binding_homolog_1_(bacterial)	protein_coding	28.1678	29.764	30.0418	29.3245
TRAM2	translocation_associated_membrane_protein_2	protein_coding	28.1421	28.86	27.3168	28.1063
HN1L	hematological_and_neurological_expressed_1-like	protein_coding	28.1256	29.9396	28.9834	29.0162
NUTF2	nuclear_transport_factor_2	protein_coding	28.0298	29.4767	31.8943	29.8003
CREBZF	CREB/ATF_bZIP_transcription_factor	protein_coding	28.0258	27.811	27.6616	27.8328
ASAP2	ArfGAP_with_SH3_domain_ankyrin_repeat_and_PH_domain_2	protein_coding	28.0159	26.2857	24.8249	26.3755
FIRRE	firre_intergenic_repeating_RNA_element	lincRNA	28.0117	29.4816	31.3465	29.6133
HLA-C	major_histocompatibility_complex_class_I_C	protein_coding	28.0048	27.6676	30.3983	28.6902
HCFC1R1	host_cell_factor_C1_regulator_1_(XPO1_dependent)	protein_coding	27.991	28.8635	31.8797	29.5781
GSTO1	glutathione_S-transferase_omega_1	protein_coding	27.9688	24.8205	29.0112	27.2668
YPEL5	yippee_like_5	protein_coding	27.9522	28.8887	29.6061	28.8157
SEPN1	selenoprotein_N_1	protein_coding	27.9505	29.1925	28.456	28.533
HDAC7	histone_deacetylase_7	protein_coding	27.9415	28.0262	26.6468	27.5382
MAP2K2	mitogen-activated_protein_kinase_kinase_2	protein_coding	27.94	23.0109	27.7016	26.2175
EIF3G	eukaryotic_translation_initiation_factor_3_subunit_G	protein_coding	27.9306	26.565	29.7093	28.0683
TBCA	tubulin_folding_cofactor_A	protein_coding	27.9243	25.6349	29.1821	27.5804
TSPAN13	tetraspanin_13	protein_coding	27.9221	25.3456	27.894	27.0539
EIF4EBP2	eukaryotic_translation_initiation_factor_4E_binding_protein_2	protein_coding	27.9211	26.9761	26.2177	27.0383
ZNF185	zinc_finger_protein_185_(LIM_domain)	protein_coding	27.9023	27.2951	25.8271	27.0082
ERGIC3	ERGIC_and_golgi_3	protein_coding	27.8461	27.3468	29.6869	28.2932
GLYR1	glyoxylate_reductase_1_homolog_(Arabidopsis)	protein_coding	27.8392	27.4021	28.8891	28.0435
ACTR3	ARP3_actin-related_protein_3_homolog_(yeast)	protein_coding	27.8335	27.5179	28.0699	27.8071
GDF15	growth_differentiation_factor_15	protein_coding	27.8252	27.0679	33.8045	29.5659
VANGL2	VANGL_planar_cell_polarity_protein_2	protein_coding	27.8239	27.8978	26.4427	27.3881
SRSF9	serine/arginine-rich_splicing_factor_9	protein_coding	27.8084	29.0035	32.9588	29.9235
OTUD5	OTU_deubiquitinase_5	protein_coding	27.8033	27.0549	29.9744	28.2775
MLLT1	myeloid/lymphoid_or_mixed-lineage_leukemia;_translocated_to_1	protein_coding	27.798	26.3969	25.7813	26.6588
RP11-303G3.6	NA	processed_pseudogene	27.7976	23.2869	32.3759	27.8202
OCIAD1	OCIA_domain_containing_1	protein_coding	27.7781	27.5519	28.2252	27.8517
ACTA1	actin_alpha_1_skeletal_muscle	protein_coding	27.7767	23.3819	25.4878	25.5488
TMEM9	transmembrane_protein_9	protein_coding	27.7754	26.5836	28.0185	27.4592
HUWE1	HECT_UBA_and_WWE_domain_containing_1_E3_ubiquitin_protein_ligase	protein_coding	27.7542	27.7822	22.8143	26.1169
MFAP2	microfibrillar_associated_protein_2	protein_coding	27.7445	31.7268	32.1452	30.5388
BAMBI	BMP_and_activin_membrane-bound_inhibitor	protein_coding	27.7063	26.1262	27.527	27.1198
PERP	PERP_TP53_apoptosis_effector	protein_coding	27.6818	24.4305	27.7354	26.6159
SYPL1	synaptophysin-like_1	protein_coding	27.6588	28.5009	28.0672	28.0756
GABARAPL1	GABA(A)_receptor-associated_protein_like_1	protein_coding	27.652	27.1731	28.6755	27.8335
TSPYL1	TSPY-like_1	protein_coding	27.6379	31.1812	27.0492	28.6227
MRPL15	mitochondrial_ribosomal_protein_L15	protein_coding	27.6008	27.6085	30.032	28.4138
POLR2B	polymerase_(RNA)_II_(DNA_directed)_polypeptide_B_140kDa	protein_coding	27.5952	27.7164	26.6208	27.3108
UBE2C	ubiquitin_conjugating_enzyme_E2C	protein_coding	27.5933	28.605	31.2448	29.1477
F2RL1	coagulation_factor_II_(thrombin)_receptor-like_1	protein_coding	27.5804	28.0277	27.7642	27.7908
PPIB	peptidylprolyl_isomerase_B_(cyclophilin_B)	protein_coding	27.5684	27.7093	32.6529	29.3102
AIF1L	allograft_inflammatory_factor_1-like	protein_coding	27.5565	27.7798	27.6563	27.6642
CPSF1	cleavage_and_polyadenylation_specific_factor_1	protein_coding	27.553	29.1462	28.5899	28.4297
TXLNA	taxilin_alpha	protein_coding	27.5484	27.5916	26.7043	27.2814
ENSA	endosulfine_alpha	protein_coding	27.5443	27.7649	28.9099	28.0731
PRRC2C	proline-rich_coiled-coil_2C	protein_coding	27.531	27.9806	25.1791	26.8969
CDC42SE1	CDC42_small_effector_1	protein_coding	27.5246	27.2802	27.979	27.5946
LY6E	lymphocyte_antigen_6_complex_locus_E	protein_coding	27.5216	23.9399	25.9172	25.7929
GPC6	glypican_6	protein_coding	27.5069	28.1446	25.788	27.1465
ELK3	ELK3_ETS-domain_protein_(SRF_accessory_protein_2)	protein_coding	27.4817	27.0769	26.9841	27.1809
RASL11B	RAS-like_family_11_member_B	protein_coding	27.4766	24.481	29.0016	26.9864
LIMS1	LIM_and_senescent_cell_antigen-like_domains_1	protein_coding	27.475	29.0777	28.9728	28.5085
PIP4K2B	phosphatidylinositol-5-phosphate_4-kinase_type_II_beta	protein_coding	27.4652	26.7289	26.8239	27.006
C11orf58	chromosome_11_open_reading_frame_58	protein_coding	27.4539	28.319	29.1312	28.3014
DNAJC5	DnaJ_heat_shock_protein_family_(Hsp40)_member_C5	protein_coding	27.4337	27.9006	27.4834	27.6059
LGALS3	lectin_galactoside-binding_soluble_3	protein_coding	27.4281	27.3085	26.184	26.9735
LRRN1	leucine_rich_repeat_neuronal_1	protein_coding	27.4166	27.6554	27.1741	27.4154
MPRIP	myosin_phosphatase_Rho_interacting_protein	protein_coding	27.4123	27.5795	25.2383	26.7434
MAPK8IP3	mitogen-activated_protein_kinase_8_interacting_protein_3	protein_coding	27.4056	25.8374	27.5642	26.9357
API5	apoptosis_inhibitor_5	protein_coding	27.3938	25.8134	26.4198	26.5423
SGTA	small_glutamine-rich_tetratricopeptide_repeat_(TPR)-containing_alpha	protein_coding	27.3914	26.1611	24.0103	25.8543
RPRD1B	regulation_of_nuclear_pre-mRNA_domain_containing_1B	protein_coding	27.3556	28.748	28.6554	28.253
NPM3	nucleophosmin/nucleoplasmin_3	protein_coding	27.3297	27.5443	31.3828	28.7523
MFN2	mitofusin_2	protein_coding	27.3164	27.3069	26.8282	27.1505
UBE2Z	ubiquitin_conjugating_enzyme_E2Z	protein_coding	27.2928	28.1643	27.9282	27.7951
MRPL28	mitochondrial_ribosomal_protein_L28	protein_coding	27.2803	29.7412	30.9881	29.3366
ABCF1	ATP_binding_cassette_subfamily_F_member_1	protein_coding	27.2184	28.3243	27.2708	27.6045
LMNA	lamin_A/C	protein_coding	27.2163	27.4938	28.3386	27.6829
SNORD62B	small_nucleolar_RNA_C/D_box_62B	snoRNA	27.2124	17.0247	18.1092	20.7821
TMED7	transmembrane_p24_trafficking_protein_7	protein_coding	27.2124	27.0403	27.2764	27.1764
ZFR	zinc_finger_RNA_binding_protein	protein_coding	27.2044	27.1253	25.5744	26.6347
ANKRD10	ankyrin_repeat_domain_10	protein_coding	27.1945	29.0252	29.2843	28.5014
GIPC1	GIPC_PDZ_domain_containing_family_member_1	protein_coding	27.1879	26.9851	27.6402	27.2711
SUGP2	SURP_and_G-patch_domain_containing_2	protein_coding	27.1738	29.0617	27.716	27.9839
DDIT4	DNA_damage_inducible_transcript_4	protein_coding	27.1331	26.5897	26.1584	26.627
NRARP	NOTCH-regulated_ankyrin_repeat_protein	protein_coding	27.1202	26.0219	25.9859	26.376
TMEM167A	transmembrane_protein_167A	protein_coding	27.1126	27.5443	27.4268	27.3612
PUF60	poly(U)_binding_splicing_factor_60KDa	protein_coding	27.082	26.2511	26.7318	26.6883
MEX3D	mex-3_RNA_binding_family_member_D	protein_coding	27.0596	26.3713	24.8272	26.0861
TOMM7	translocase_of_outer_mitochondrial_membrane_7_homolog_(yeast)	protein_coding	27.0415	24.0049	30.3889	27.1451
SLC12A4	solute_carrier_family_12_(potassium/chloride_transporter)_member_4	protein_coding	27.0222	26.1723	27.2015	26.7987
FGD5-AS1	FGD5_antisense_RNA_1	antisense	27.0162	25.4554	26.7913	26.421
LAMTOR4	late_endosomal/lysosomal_adaptor_MAPK_and_MTOR_activator_4	protein_coding	27.0156	24.8306	29.2548	27.0337
ELOVL5	ELOVL_fatty_acid_elongase_5	protein_coding	27.0054	27.2307	26.9981	27.0781
NIPSNAP1	nipsnap_homolog_1_(C._elegans)	protein_coding	26.9906	25.6392	26.2866	26.3055
SMO	smoothened_frizzled_class_receptor	protein_coding	26.9789	27.1134	25.3123	26.4682
ANKRD52	ankyrin_repeat_domain_52	protein_coding	26.9532	27.3555	26.0508	26.7865
MCAM	melanoma_cell_adhesion_molecule	protein_coding	26.9118	27.6422	26.677	27.077
ZNF362	zinc_finger_protein_362	protein_coding	26.9101	23.5889	24.7643	25.0878
BMF	Bcl2_modifying_factor	protein_coding	26.9077	29.2986	27.1717	27.7927
STMN1	stathmin_1	protein_coding	26.8343	25.4115	28.0419	26.7625
RSL24D1	ribosomal_L24_domain_containing_1	protein_coding	26.7874	24.8156	27.8457	26.4829
FBLIM1	filamin_binding_LIM_protein_1	protein_coding	26.7854	25.768	26.1327	26.2287
FKBP2	FK506_binding_protein_2	protein_coding	26.7724	26.3293	30.2827	27.7948
DDB1	damage-specific_DNA_binding_protein_1	protein_coding	26.7676	26.8772	25.1193	26.2547
SH3BGRL	SH3_domain_binding_glutamate-rich_protein_like	protein_coding	26.7636	26.0807	26.948	26.5974
SRF	serum_response_factor	protein_coding	26.7591	27.2505	25.7836	26.5977
MAP4	microtubule_associated_protein_4	protein_coding	26.7517	27.0549	24.5096	26.1054
NASP	nuclear_autoantigenic_sperm_protein_(histone-binding)	protein_coding	26.7012	27.3803	26.813	26.9648
SSBP4	single_stranded_DNA_binding_protein_4	protein_coding	26.6817	26.7692	26.969	26.8066
SHC2	SHC_(Src_homology_2_domain_containing)_transforming_protein_2	protein_coding	26.6657	26.3898	26.4781	26.5112
CNPY3	canopy_FGF_signaling_regulator_3	protein_coding	26.6402	26.1196	30.8992	27.8863
VDAC3	voltage-dependent_anion_channel_3	protein_coding	26.6319	25.3654	26.3615	26.1196
ADH5	alcohol_dehydrogenase_5_(class_III)_chi_polypeptide	protein_coding	26.6084	26.3653	25.9672	26.3137
BAZ1B	bromodomain_adjacent_to_zinc_finger_domain_1B	protein_coding	26.5758	27.592	24.8636	26.3438
HMGB2	high_mobility_group_box_2	protein_coding	26.575	26.0068	30.1377	27.5732
LAMP2	lysosomal-associated_membrane_protein_2	protein_coding	26.5624	25.899	24.9608	25.8074
PUM3	pumilio_RNA_binding_family_member_3	protein_coding	26.5389	24.4516	25.5251	25.5052
CPNE1	copine_I	protein_coding	26.5336	27.5267	29.6256	27.8953
CSNK2A1	casein_kinase_2_alpha_1_polypeptide	protein_coding	26.5149	27.2894	27.386	27.0634
SNX12	sorting_nexin_12	protein_coding	26.5098	27.0585	26.1266	26.565
TUBA1C	tubulin_alpha_1c	protein_coding	26.4896	24.2123	26.3209	25.6743
RAB14	RAB14_member_RAS_oncogene_family	protein_coding	26.4663	24.9888	24.9193	25.4582
GPAA1	glycosylphosphatidylinositol_anchor_attachment_1	protein_coding	26.463	26.5077	27.6563	26.8757
IL13RA1	interleukin_13_receptor_subunit_alpha_1	protein_coding	26.4406	27.6839	26.6096	26.9114
CAP2	CAP_adenylate_cyclase-associated_protein_2_(yeast)	protein_coding	26.4268	27.0891	25.6925	26.4028
EPHB4	EPH_receptor_B4	protein_coding	26.4216	26.6962	25.1055	26.0744
SEMA3A	sema_domain_immunoglobulin_domain_(Ig)_short_basic_domain_secreted_(semaphorin)_3A	protein_coding	26.4138	27.6219	25.5605	26.5321
MCFD2	multiple_coagulation_factor_deficiency_2	protein_coding	26.4043	27.5714	25.4369	26.4709
MRPL18	mitochondrial_ribosomal_protein_L18	protein_coding	26.401	23.1597	25.6734	25.078
PPP1CB	protein_phosphatase_1_catalytic_subunit_beta_isozyme	protein_coding	26.3809	27.2616	26.4703	26.7043
EIF6	eukaryotic_translation_initiation_factor_6	protein_coding	26.3646	25.4157	30.317	27.3658
BNIP3L	BCL2/adenovirus_E1B_19kDa_interacting_protein_3-like	protein_coding	26.3595	27.2377	25.5528	26.3833
IARS	isoleucyl-tRNA_synthetase	protein_coding	26.3557	26.5913	25.8058	26.2509
NME4	NME/NM23_nucleoside_diphosphate_kinase_4	protein_coding	26.3523	26.3967	31.8976	28.2155
NDST1	N-deacetylase/N-sulfotransferase_(heparan_glucosaminyl)_1	protein_coding	26.3471	27.484	24.5755	26.1355
SLC7A1	solute_carrier_family_7_(cationic_amino_acid_transporter_y+_system)_member_1	protein_coding	26.3421	27.2588	24.6	26.067
EXT1	exostosin_glycosyltransferase_1	protein_coding	26.3331	25.8017	25.835	25.9899
ATP6V0B	ATPase_H+_transporting_lysosomal_21kDa_V0_subunit_b	protein_coding	26.2963	25.2304	28.901	26.8093
B3GAT3	beta-13-glucuronyltransferase_3	protein_coding	26.2934	25.1005	27.2822	26.2254
ATP5A1	ATP_synthase_H+_transporting_mitochondrial_F1_complex_alpha_subunit_1_cardiac_muscle	protein_coding	26.2894	25.7599	27.4272	26.4922
SAFB	scaffold_attachment_factor_B	protein_coding	26.2687	27.0084	27.4986	26.9252
MBOAT7	membrane_bound_O-acyltransferase_domain_containing_7	protein_coding	26.2457	25.1421	24.75	25.3793
PTPRM	protein_tyrosine_phosphatase_receptor_type_M	protein_coding	26.2174	25.6899	23.5445	25.1506
MARCHF6	membrane_associated_ring-CH-type_finger_6	protein_coding	26.1754	26.8915	26.1764	26.4144
CD46	CD46_molecule_complement_regulatory_protein	protein_coding	26.1499	26.0399	25.9566	26.0488
XBP1	X-box_binding_protein_1	protein_coding	26.134	27.6417	27.191	26.9889
HCFC1	host_cell_factor_C1	protein_coding	26.1304	26.7897	24.0251	25.6484
Y_RNA	Y_RNA	misc_RNA	26.1239	20.7417	28.0331	24.9662
CPSF6	cleavage_and_polyadenylation_specific_factor_6	protein_coding	26.1224	24.4614	24.4548	25.0129
SC5D	sterol-C5-desaturase	protein_coding	26.1075	27.8501	27.5794	27.179
S100A10	S100_calcium_binding_protein_A10	protein_coding	26.1013	23.2871	25.4014	24.93
SUPT5H	SPT5_homolog_DSIF_elongation_factor_subunit	protein_coding	26.0817	26.1023	26.1808	26.1216
CTDSP2	CTD_small_phosphatase_2	protein_coding	26.0723	26.1194	22.7227	24.9715
UBE2L3	ubiquitin_conjugating_enzyme_E2L_3	protein_coding	26.0638	26.0519	26.3894	26.1684
INTS1	integrator_complex_subunit_1	protein_coding	26.0353	27.0692	24.4041	25.8362
CD59	CD59_molecule_complement_regulatory_protein	protein_coding	26.023	26.0586	27.3747	26.4854
MTHFD1L	methylenetetrahydrofolate_dehydrogenase_(NADP+_dependent)_1-like	protein_coding	26.0038	26.0982	26.0238	26.0419
FAM171A1	family_with_sequence_similarity_171_member_A1	protein_coding	25.9808	24.9573	24.5455	25.1612
SCCPDH	saccharopine_dehydrogenase_(putative)	protein_coding	25.9404	25.3477	25.1581	25.4821
CSTB	cystatin_B	protein_coding	25.9228	25.872	28.4584	26.7511
KDM5B	lysine_(K)-specific_demethylase_5B	protein_coding	25.9117	25.8812	22.7753	24.8561
DAG1	dystroglycan_1	protein_coding	25.9035	25.3167	23.5383	24.9195
SHISA5	shisa_family_member_5	protein_coding	25.8821	24.5119	26.5242	25.6394
EIF2AK1	eukaryotic_translation_initiation_factor_2_alpha_kinase_1	protein_coding	25.8788	25.5892	25.4234	25.6304
MIR1915	microRNA_1915	miRNA	25.8518	16.0138	17.5207	19.7954
PVRL1	poliovirus_receptor-related_1_(herpesvirus_entry_mediator_C)	protein_coding	25.8096	24.9059	22.0838	24.2664
TSPYL4	TSPY-like_4	protein_coding	25.8062	24.942	24.9754	25.2412
EIF4G3	eukaryotic_translation_initiation_factor_4_gamma_3	protein_coding	25.7945	25.6455	25.329	25.5897
MALT1	MALT1_paracaspase	protein_coding	25.7828	25.9089	25.1049	25.5989
SRP72	signal_recognition_particle_72kDa	protein_coding	25.7814	24.7813	25.8847	25.4825
GJA4	gap_junction_protein_alpha_4	protein_coding	25.7702	23.2366	25.8205	24.9424
SPARCL1	SPARC_like_1	protein_coding	25.7645	28.7743	26.7554	27.0981
MRPL37	mitochondrial_ribosomal_protein_L37	protein_coding	25.7498	24.3398	26.313	25.4675
TRAPPC1	trafficking_protein_particle_complex_1	protein_coding	25.7484	25.2668	31.2543	27.4232
HERC2P2	hect_domain_and_RLD_2_pseudogene_2	transcribed_unprocessed_pseudogene	25.7473	25.1991	25.4386	25.4616
TMEM248	transmembrane_protein_248	protein_coding	25.7464	25.6807	25.1604	25.5292
SDCCAG3	serologically_defined_colon_cancer_antigen_3	protein_coding	25.7445	23.7166	24.7553	24.7388
RBBP7	retinoblastoma_binding_protein_7	protein_coding	25.7399	24.577	27.3401	25.8857
ADNP	activity-dependent_neuroprotector_homeobox	protein_coding	25.7328	25.3204	26.9206	25.9913
BTG1	B-cell_translocation_gene_1_anti-proliferative	protein_coding	25.7324	24.5579	27.0261	25.7721
SKI	SKI_proto-oncogene	protein_coding	25.7175	26.3686	25.4784	25.8549
IDH2	isocitrate_dehydrogenase_2_(NADP+)_mitochondrial	protein_coding	25.7038	25.6681	26.5469	25.9729
SF3A2	splicing_factor_3a_subunit_2	protein_coding	25.7016	23.2808	25.4099	24.7974
TALDO1	transaldolase_1	protein_coding	25.7001	23.59	25.6715	24.9872
RASA3	RAS_p21_protein_activator_3	protein_coding	25.687	27.3581	27.4116	26.8189
UTP3	UTP3_small_subunit_(SSU)_processome_component_homolog_(S._cerevisiae)	protein_coding	25.6765	28.6927	27.4717	27.2803
EIF3K	eukaryotic_translation_initiation_factor_3_subunit_K	protein_coding	25.6758	23.6346	25.6412	24.9838
CCDC167	coiled-coil_domain_containing_167	protein_coding	25.6737	25.2299	25.2437	25.3824
TSR3	TSR3_20S_rRNA_accumulation_homolog_(S._cerevisiae)	protein_coding	25.658	27.2879	27.2304	26.7254
ANKRD10-IT1	ANKRD10_intronic_transcript_1	sense_intronic	25.6477	23.487	24.5939	24.5762
NOP58	NOP58_ribonucleoprotein	protein_coding	25.6204	24.0581	25.6025	25.0937
KLF6	Kruppel-like_factor_6	protein_coding	25.6122	25.0817	24.5063	25.0668
GPR50	G_protein-coupled_receptor_50	protein_coding	25.6084	25.4214	23.1494	24.7264
TMEM50A	transmembrane_protein_50A	protein_coding	25.6004	27.7654	28.3619	27.2426
CYCS	cytochrome_c_somatic	protein_coding	25.5822	25.3903	27.6979	26.2235
DDX56	DEAD_(Asp-Glu-Ala-Asp)_box_helicase_56	protein_coding	25.5802	25.0439	24.9867	25.2036
ACSL4	acyl-CoA_synthetase_long-chain_family_member_4	protein_coding	25.5792	26.1328	23.9132	25.2084
CCNB1	cyclin_B1	protein_coding	25.5741	27.593	26.2204	26.4625
IL6ST	interleukin_6_signal_transducer	protein_coding	25.5665	26.5108	22.7497	24.9424
ARPC3	actin_related_protein_2/3_complex_subunit_3	protein_coding	25.5662	23.9785	27.6127	25.7191
CTD-3157E16.1	NA	lincRNA	25.5655	19.163	18.7007	21.1431
RHOBTB3	Rho-related_BTB_domain_containing_3	protein_coding	25.5642	24.4973	25.3777	25.1464
FAM127B	family_with_sequence_similarity_127_member_B	protein_coding	25.556	23.1482	26.1412	24.9485
CYTH2	cytohesin_2	protein_coding	25.5497	25.4824	26.4124	25.8149
NDUFS4	NADH:ubiquinone_oxidoreductase_subunit_S4	protein_coding	25.5463	25.5225	28.1638	26.4109
TNKS2	tankyrase_TRF1-interacting_ankyrin-related_ADP-ribose_polymerase_2	protein_coding	25.5462	25.4642	22.5797	24.53
VBP1	von_Hippel-Lindau_binding_protein_1	protein_coding	25.5403	24.5471	24.7475	24.945
BCL2L1	BCL2-like_1	protein_coding	25.5373	23.4153	24.7034	24.552
DCAF12	DDB1_and_CUL4_associated_factor_12	protein_coding	25.5264	26.1391	24.2064	25.2906
EEF1A1P5	eukaryotic_translation_elongation_factor_1_alpha_1_pseudogene_5	processed_pseudogene	25.508	28.5481	25.8258	26.6273
TMEM43	transmembrane_protein_43	protein_coding	25.5059	24.0297	24.416	24.6506
FAM207A	family_with_sequence_similarity_207_member_A	protein_coding	25.5044	23.8016	24.6606	24.6555
OGDH	oxoglutarate_(alpha-ketoglutarate)_dehydrogenase_(lipoamide)	protein_coding	25.4992	25.1046	24.462	25.0219
RHOT2	ras_homolog_family_member_T2	protein_coding	25.4873	25.3264	28.3144	26.3761
PSMA3	proteasome_subunit_alpha_3	protein_coding	25.4762	24.8793	27.8623	26.0726
SLC35B2	solute_carrier_family_35_(adenosine_3'-phospho_5'-phosphosulfate_transporter)_member_B2	protein_coding	25.4735	25.6361	27.3956	26.1684
PBDC1	polysaccharide_biosynthesis_domain_containing_1	protein_coding	25.4677	26.7691	28.7014	26.9794
TNPO1	transportin_1	protein_coding	25.4607	26.1603	23.6702	25.097
ATIC	5-aminoimidazole-4-carboxamide_ribonucleotide_formyltransferase/IMP_cyclohydrolase	protein_coding	25.4527	25.4706	24.7936	25.239
PTP4A2	protein_tyrosine_phosphatase_type_IVA_member_2	protein_coding	25.431	25.9729	27.0585	26.1541
TP53INP1	tumor_protein_p53_inducible_nuclear_protein_1	protein_coding	25.4289	24.8384	23.9627	24.7434
SIPA1L2	signal-induced_proliferation-associated_1_like_2	protein_coding	25.4282	24.3509	22.8279	24.2023
PABPC1L	poly(A)_binding_protein_cytoplasmic_1-like	protein_coding	25.4106	25.7411	27.4981	26.2166
PCP4	Purkinje_cell_protein_4	protein_coding	25.3917	25.7589	28.3035	26.4847
AFF4	AF4/FMR2_family_member_4	protein_coding	25.307	26.4012	23.312	25.0067
EIF3B	eukaryotic_translation_initiation_factor_3_subunit_B	protein_coding	25.3011	25.3566	24.2777	24.9785
SSFA2	sperm_specific_antigen_2	protein_coding	25.2869	24.0277	22.7872	24.0339
IGFBP5	insulin_like_growth_factor_binding_protein_5	protein_coding	25.2608	25.6918	24.7639	25.2389
CASC10	cancer_susceptibility_candidate_10	protein_coding	25.2579	22.6141	23.6826	23.8515
MIR1254-1	microRNA_1254-1	miRNA	25.2486	37.1062	37.9983	33.451
UBE2D3	ubiquitin_conjugating_enzyme_E2D_3	protein_coding	25.2314	23.6532	25.7426	24.8757
TMEM109	transmembrane_protein_109	protein_coding	25.2229	24.0392	23.9517	24.4046
PLEKHM2	pleckstrin_homology_and_RUN_domain_containing_M2	protein_coding	25.1923	23.6058	23.6644	24.1542
PLIN3	perilipin_3	protein_coding	25.1906	25.1784	24.1757	24.8482
FAM129B	family_with_sequence_similarity_129_member_B	protein_coding	25.1843	22.8127	23.9211	23.9727
MIR4292	microRNA_4292	miRNA	25.1816	24.5841	13.9468	21.2375
BAP1	BRCA1_associated_protein_1	protein_coding	25.1722	25.283	24.2878	24.9143
TOMM22	translocase_of_outer_mitochondrial_membrane_22_homolog_(yeast)	protein_coding	25.1631	27.9549	29.7831	27.6337
WASH7P	WAS_protein_family_homolog_7_pseudogene	unprocessed_pseudogene	25.1606	21.5213	23.5138	23.3986
LMAN1	lectin_mannose-binding_1	protein_coding	25.1575	25.8372	25.3237	25.4395
ZMPSTE24	zinc_metallopeptidase_STE24	protein_coding	25.1555	24.5933	22.1343	23.961
WDR45B	WD_repeat_domain_45B	protein_coding	25.1534	23.6304	25.5169	24.7669
PDCD5	programmed_cell_death_5	protein_coding	25.147	23.3677	29.1248	25.8798
GGT7	gamma-glutamyltransferase_7	protein_coding	25.1389	24.4761	22.8936	24.1695
CD74	CD74_molecule_major_histocompatibility_complex_class_II_invariant_chain	protein_coding	25.1099	23.2793	26.4131	24.9341
NDFIP1	Nedd4_family_interacting_protein_1	protein_coding	25.0983	24.7909	26.6288	25.506
TTC3	tetratricopeptide_repeat_domain_3	protein_coding	25.0793	25.8723	25.3666	25.4394
TNPO2	transportin_2	protein_coding	25.0792	25.0738	26.1597	25.4376
VAV2	vav_guanine_nucleotide_exchange_factor_2	protein_coding	25.0668	23.2232	23.0238	23.7713
ATXN7L3	ataxin_7-like_3	protein_coding	25.0615	24.4089	25.56	25.0101
YBX3	Y-box_binding_protein_3	protein_coding	25.0506	24.1682	25.6672	24.962
TNFRSF19	tumor_necrosis_factor_receptor_superfamily_member_19	protein_coding	25.025	23.4809	23.4335	23.9798
NOP56	NOP56_ribonucleoprotein	protein_coding	25.0144	23.959	25.8796	24.951
PHF10	PHD_finger_protein_10	protein_coding	24.9996	23.3151	23.1517	23.8221
TOP2A	topoisomerase_(DNA)_II_alpha	protein_coding	24.9845	22.8591	22.8879	23.5772
COX6C	cytochrome_c_oxidase_subunit_VIc	protein_coding	24.9758	22.9814	27.4127	25.1233
SOCS2	suppressor_of_cytokine_signaling_2	protein_coding	24.9715	23.4801	23.6275	24.0264
ENOPH1	enolase-phosphatase_1	protein_coding	24.9682	21.992	24.098	23.686
ECE1	endothelin_converting_enzyme_1	protein_coding	24.9538	24.9898	24.4739	24.8058
MIR647	microRNA_647	miRNA	24.9447	24.1478	24.3343	24.4756
S1PR3	sphingosine-1-phosphate_receptor_3	protein_coding	24.9432	28.1331	26.2175	26.4313
USO1	USO1_vesicle_transport_factor	protein_coding	24.923	24.9844	24.4517	24.7864
PMP22	peripheral_myelin_protein_22	protein_coding	24.8959	25.5283	26.1784	25.5342
MRPS16	mitochondrial_ribosomal_protein_S16	protein_coding	24.8944	24.1051	24.2844	24.4279
KIAA1191	KIAA1191	protein_coding	24.8905	27.4239	27.6618	26.6587
CSNK1A1	casein_kinase_1_alpha_1	protein_coding	24.8689	24.5674	23.2453	24.2272
DNPH1	2'-deoxynucleoside_5'-phosphate_N-hydrolase_1	protein_coding	24.8613	21.913	24.7107	23.8283
SMARCD1	SWI/SNF_related_matrix_associated_actin_dependent_regulator_of_chromatin_subfamily_d_member_1	protein_coding	24.8493	24.0172	23.0557	23.9741
IP6K2	inositol_hexakisphosphate_kinase_2	protein_coding	24.8415	24.4172	25.4674	24.9087
SCUBE3	signal_peptide_CUB_domain_EGF-like_3	protein_coding	24.8374	25.0207	23.4654	24.4412
RAB11A	RAB11A_member_RAS_oncogene_family	protein_coding	24.837	22.6971	25.4815	24.3385
TGOLN2	trans-golgi_network_protein_2	protein_coding	24.8336	24.9414	22.7271	24.1674
GNS	glucosamine_(N-acetyl)-6-sulfatase	protein_coding	24.8307	25.0175	23.6269	24.4917
ARF6	ADP_ribosylation_factor_6	protein_coding	24.7693	25.6805	26.8095	25.7531
IDH1	isocitrate_dehydrogenase_1_(NADP+)	protein_coding	24.7627	25.8312	24.8295	25.1411
PDLIM5	PDZ_and_LIM_domain_5	protein_coding	24.685	24.7926	23.9016	24.4597
RBM10	RNA_binding_motif_protein_10	protein_coding	24.6724	24.0005	23.0666	23.9131
GCN1	GCN1_eIF2_alpha_kinase_activator_homolog	protein_coding	24.6586	24.9859	22.4505	24.0317
MYH14	myosin_heavy_chain_14_non-muscle	protein_coding	24.6382	24.6176	23.6688	24.3082
EFHD2	EF-hand_domain_family_member_D2	protein_coding	24.6213	23.1631	23.3004	23.6949
SH3GL1	SH3-domain_GRB2-like_1	protein_coding	24.6204	22.0512	23.8927	23.5215
RAB5B	RAB5B_member_RAS_oncogene_family	protein_coding	24.6019	23.5112	25.1213	24.4115
TSPAN6	tetraspanin_6	protein_coding	24.5902	25.1553	25.8135	25.1863
SLC44A2	solute_carrier_family_44_(choline_transporter)_member_2	protein_coding	24.583	23.3213	23.4485	23.7843
MEGF8	multiple_EGF-like-domains_8	protein_coding	24.5754	26.1519	22.8752	24.5342
CIAO1	cytosolic_iron-sulfur_assembly_component_1	protein_coding	24.5729	26.4542	25.2418	25.423
NDUFB3	NADH:ubiquinone_oxidoreductase_subunit_B3	protein_coding	24.5726	24.5016	29.7924	26.2889
TRIAP1	TP53_regulated_inhibitor_of_apoptosis_1	protein_coding	24.5704	24.7912	28.0446	25.8021
PHF23	PHD_finger_protein_23	protein_coding	24.5625	25.2745	24.6601	24.8324
RNU1-83P	RNA_U1_small_nuclear_83_pseudogene	snRNA	24.5575	15.9952	20.2588	20.2705
ARHGEF17	Rho_guanine_nucleotide_exchange_factor_17	protein_coding	24.5565	24.1424	23.1783	23.9591
CLPTM1	cleft_lip_and_palate_associated_transmembrane_protein_1	protein_coding	24.5531	24.7334	24.2242	24.5035
FTX	FTX_transcript_XIST_regulator_(non-protein_coding)	lincRNA	24.5409	25.1203	28.8435	26.1682
SLC35A4	solute_carrier_family_35_member_A4	protein_coding	24.5405	23.5498	24.4016	24.164
EIF3L	eukaryotic_translation_initiation_factor_3_subunit_L	protein_coding	24.5266	25.859	23.8902	24.7586
TMEM59L	transmembrane_protein_59_like	protein_coding	24.5181	22.5807	25.7194	24.2727
MFAP1	microfibrillar_associated_protein_1	protein_coding	24.5175	20.3093	25.0049	23.2773
C12orf75	chromosome_12_open_reading_frame_75	protein_coding	24.5144	22.2454	24.4241	23.728
POP7	POP7_homolog_ribonuclease_P/MRP_subunit	protein_coding	24.5132	24.4514	27.5329	25.4992
TBCB	tubulin_folding_cofactor_B	protein_coding	24.5124	23.8444	26.3	24.8856
PNISR	PNN-interacting_serine/arginine-rich_protein	protein_coding	24.5087	24.649	25.4503	24.8693
NUDT4	nudix_hydrolase_4	protein_coding	24.5068	24.086	23.8652	24.1527
SYNCRIP	synaptotagmin_binding_cytoplasmic_RNA_interacting_protein	protein_coding	24.5028	24.7143	24.2325	24.4832
GPSM1	G-protein_signaling_modulator_1	protein_coding	24.4967	25.9179	25.6315	25.3487
FGFR1	fibroblast_growth_factor_receptor_1	protein_coding	24.495	24.8142	24.0555	24.4549
DCUN1D5	DCN1_defective_in_cullin_neddylation_1_domain_containing_5	protein_coding	24.4592	21.8183	22.4143	22.8972
CCDC47	coiled-coil_domain_containing_47	protein_coding	24.4474	23.8131	23.8569	24.0391
POLR2E	polymerase_(RNA)_II_(DNA_directed)_polypeptide_E_25kDa	protein_coding	24.4324	25.3174	26.4314	25.3938
LEPROT	leptin_receptor_overlapping_transcript	protein_coding	24.4221	24.8121	24.7918	24.6753
CETN2	centrin_2	protein_coding	24.3895	22.8453	25.9297	24.3882
OLFM2	olfactomedin_2	protein_coding	24.3823	25.4025	25.9566	25.2471
RUVBL2	RuvB-like_AAA_ATPase_2	protein_coding	24.3707	24.1319	25.8147	24.7724
HYOU1	hypoxia_up-regulated_1	protein_coding	24.3476	25.317	22.3805	24.015
GOT2	glutamic-oxaloacetic_transaminase_2	protein_coding	24.3365	23.8772	22.7861	23.6666
RNPS1	RNA_binding_protein_S1_serine-rich_domain	protein_coding	24.3333	24.2613	24.5048	24.3664
COPZ1	coatomer_protein_complex_subunit_zeta_1	protein_coding	24.3314	24.8806	24.4329	24.5483
OCIAD2	OCIA_domain_containing_2	protein_coding	24.3301	23.1441	26.4897	24.6546
MYO1C	myosin_IC	protein_coding	24.2949	24.6954	23.161	24.0504
APH1A	aph-1_homolog_A_gamma_secretase_subunit	protein_coding	24.2898	23.854	26.3527	24.8322
FBXL5	F-box_and_leucine-rich_repeat_protein_5	protein_coding	24.2787	24.7862	25.179	24.748
JARID2	jumonji_and_AT-rich_interaction_domain_containing_2	protein_coding	24.2582	25.183	23.8982	24.4464
WASF1	WAS_protein_family_member_1	protein_coding	24.2574	25.1131	26.3069	25.2258
CHMP5	charged_multivesicular_body_protein_5	protein_coding	24.2521	25.4486	25.6308	25.1105
COPB2	coatomer_protein_complex_subunit_beta_2_(beta_prime)	protein_coding	24.2472	23.1576	21.9093	23.1047
ATP5D	ATP_synthase_H+_transporting_mitochondrial_F1_complex_delta_subunit	protein_coding	24.2372	21.8263	24.1108	23.3914
DCTD	dCMP_deaminase	protein_coding	24.2289	23.7438	24.5187	24.1638
GTF3C1	general_transcription_factor_IIIC_subunit_1	protein_coding	24.2092	24.7619	21.269	23.4134
NDUFV1	NADH:ubiquinone_oxidoreductase_core_subunit_V1	protein_coding	24.199	23.2624	26.5939	24.6851
ARAP3	ArfGAP_with_RhoGAP_domain_ankyrin_repeat_and_PH_domain_3	protein_coding	24.1859	26.5973	23.8754	24.8862
CKAP5	cytoskeleton_associated_protein_5	protein_coding	24.1846	23.5075	21.3295	23.0072
SUMO3	small_ubiquitin-like_modifier_3	protein_coding	24.1844	24.8978	25.6145	24.8989
SS18	synovial_sarcoma_translocation_chromosome_18	protein_coding	24.1829	24.3663	25.6608	24.7367
CS	citrate_synthase	protein_coding	24.1775	23.4606	24.1483	23.9288
UBALD2	UBA-like_domain_containing_2	protein_coding	24.1686	18.5697	22.4755	21.7379
GOLGA7	golgin_A7	protein_coding	24.1106	25.9654	26.754	25.61
GLTSCR2	glioma_tumor_suppressor_candidate_region_gene_2	protein_coding	24.0994	25.6082	29.0426	26.2501
LAMA1	laminin_subunit_alpha_1	protein_coding	24.0989	24.472	20.9229	23.1646
ATP6V1E1	ATPase_H+_transporting_lysosomal_31kDa_V1_subunit_E1	protein_coding	24.0947	22.2976	25.3586	23.917
CNN1	calponin_1_basic_smooth_muscle	protein_coding	24.0736	22.2298	24.1854	23.4963
TFDP1	transcription_factor_Dp-1	protein_coding	24.0627	23.8574	23.0494	23.6565
RP11-73M18.8	NA	sense_intronic	24.0248	23.3188	25.9886	24.4441
TRIB2	tribbles_pseudokinase_2	protein_coding	23.9858	23.6282	24.5535	24.0558
UBE2E3	ubiquitin_conjugating_enzyme_E2E_3	protein_coding	23.9813	26.2037	28.8988	26.3613
SLC22A17	solute_carrier_family_22_member_17	protein_coding	23.981	23.8858	24.6217	24.1629
NAT14	N-acetyltransferase_14_(GCN5-related_putative)	protein_coding	23.9791	26.5399	29.5927	26.7039
SLC35G1	solute_carrier_family_35_member_G1	protein_coding	23.9727	23.9679	23.1173	23.686
PAF1	PAF1_homolog_Paf1/RNA_polymerase_II_complex_component	protein_coding	23.969	22.0194	23.8551	23.2812
NCBP2	nuclear_cap_binding_protein_subunit_2	protein_coding	23.9665	21.7466	24.2106	23.3079
GBA2	glucosidase_beta_(bile_acid)_2	protein_coding	23.9546	25.3775	23.2058	24.1793
THBS1	thrombospondin_1	protein_coding	23.9498	25.6131	22.9579	24.1736
PDPN	podoplanin	protein_coding	23.9311	24.5205	24.1851	24.2122
TM7SF3	transmembrane_7_superfamily_member_3	protein_coding	23.8948	25.0736	25.2756	24.748
IDH3B	isocitrate_dehydrogenase_3_(NAD+)_beta	protein_coding	23.8943	22.1966	25.542	23.8777
NRBP1	nuclear_receptor_binding_protein_1	protein_coding	23.8881	22.4719	23.2728	23.2109
PLXNA1	plexin_A1	protein_coding	23.8855	24.6886	21.9815	23.5185
SNX17	sorting_nexin_17	protein_coding	23.8804	22.9599	23.6057	23.482
GATAD2A	GATA_zinc_finger_domain_containing_2A	protein_coding	23.8332	24.0141	23.8078	23.885
BTAF1	B-TFIID_TATA-box_binding_protein_associated_factor_1	protein_coding	23.8315	24.5807	24.4229	24.2783
CNOT11	CCR4-NOT_transcription_complex_subunit_11	protein_coding	23.8133	26.1012	23.1988	24.3711
ACP1	acid_phosphatase_1_soluble	protein_coding	23.8109	23.8448	26.9299	24.8619
C11orf84	chromosome_11_open_reading_frame_84	protein_coding	23.8096	21.3637	25.6699	23.6144
SPTLC1	serine_palmitoyltransferase_long_chain_base_subunit_1	protein_coding	23.8053	24.9824	25.3038	24.6971
FERMT2	fermitin_family_member_2	protein_coding	23.8037	24.4594	22.7844	23.6825
CDKN1C	cyclin-dependent_kinase_inhibitor_1C_(p57_Kip2)	protein_coding	23.803	22.6705	24.5714	23.6816
DDRGK1	DDRGK_domain_containing_1	protein_coding	23.796	22.7104	25.6165	24.041
CASP3	caspase_3	protein_coding	23.7862	22.8111	23.6913	23.4296
PQBP1	polyglutamine_binding_protein_1	protein_coding	23.7662	24.043	27.7707	25.1933
MOGS	mannosyl-oligosaccharide_glucosidase	protein_coding	23.7625	23.4664	22.393	23.2073
SPINT2	serine_peptidase_inhibitor_Kunitz_type_2	protein_coding	23.7526	23.5619	27.2197	24.8447
TMX2	thioredoxin-related_transmembrane_protein_2	protein_coding	23.7472	21.1589	25.9566	23.6209
C1orf122	chromosome_1_open_reading_frame_122	protein_coding	23.7361	22.3676	23.269	23.1243
LL22NC03-80A10.6	NA	transcribed_unprocessed_pseudogene	23.6925	24.9789	26.4428	25.0381
RANBP1	RAN_binding_protein_1	protein_coding	23.6916	23.8635	27.7761	25.1104
ARL4A	ADP_ribosylation_factor_like_GTPase_4A	protein_coding	23.6895	22.2195	23.6022	23.1704
PHLDA1	pleckstrin_homology-like_domain_family_A_member_1	protein_coding	23.6882	23.2483	24.8982	23.9449
SCAND1	SCAN_domain_containing_1	protein_coding	23.6677	22.7394	25.2283	23.8785
WDR5	WD_repeat_domain_5	protein_coding	23.6356	24.7113	23.6463	23.9977
ATP5E	ATP_synthase_H+_transporting_mitochondrial_F1_complex_epsilon_subunit	protein_coding	23.6343	22.7787	29.6936	25.3689
PPP1R9B	protein_phosphatase_1_regulatory_subunit_9B	protein_coding	23.6288	24.1579	24.0119	23.9329
DGCR2	DiGeorge_syndrome_critical_region_gene_2	protein_coding	23.6105	25.0147	23.6723	24.0991
CD81	CD81_molecule	protein_coding	23.5983	22.5159	24.433	23.5158
HEPH	hephaestin	protein_coding	23.5971	24.0744	22.4424	23.3713
IL17RD	interleukin_17_receptor_D	protein_coding	23.5949	22.0259	21.8925	22.5044
DYNC1LI2	dynein_cytoplasmic_1_light_intermediate_chain_2	protein_coding	23.5766	22.6982	23.8683	23.381
PSMB2	proteasome_subunit_beta_2	protein_coding	23.5657	24.1602	24.4398	24.0552
CLK2	CDC_like_kinase_2	protein_coding	23.5495	25.3661	24.8957	24.6038
BNIP3	BCL2/adenovirus_E1B_19kDa_interacting_protein_3	protein_coding	23.5483	22.6607	24.4699	23.5596
COPB1	coatomer_protein_complex_subunit_beta_1	protein_coding	23.5477	22.602	24.6362	23.5953
ZBTB4	zinc_finger_and_BTB_domain_containing_4	protein_coding	23.5432	23.7607	25.2702	24.1914
MAF1	MAF1_homolog_negative_regulator_of_RNA_polymerase_III	protein_coding	23.5146	24.7151	26.9503	25.06
CYB5R3	cytochrome_b5_reductase_3	protein_coding	23.4811	23.2561	23.5013	23.4128
PSMC2	proteasome_26S_subunit_ATPase_2	protein_coding	23.4744	20.9673	23.829	22.7569
KPNA3	karyopherin_alpha_3_(importin_alpha_4)	protein_coding	23.4657	22.3894	22.4756	22.7769
DAB2IP	DAB2_interacting_protein	protein_coding	23.4646	24.8432	23.0794	23.7957
PCDHGC3	protocadherin_gamma_subfamily_C_3	protein_coding	23.4251	25.3813	20.5665	23.1243
SZRD1	SUZ_RNA_binding_domain_containing_1	protein_coding	23.4232	23.5821	22.4844	23.1632
SF3B2	splicing_factor_3b_subunit_2	protein_coding	23.3979	23.5052	24.4434	23.7822
METAP2	methionyl_aminopeptidase_2	protein_coding	23.3526	23.1333	23.3846	23.2902
ADPRHL2	ADP-ribosylhydrolase_like_2	protein_coding	23.3296	18.9818	21.1948	21.1687
IARS2	isoleucyl-tRNA_synthetase_2_mitochondrial	protein_coding	23.3249	23.8308	22.4604	23.2054
LPGAT1	lysophosphatidylglycerol_acyltransferase_1	protein_coding	23.3187	23.8432	23.1276	23.4298
MTCH2	mitochondrial_carrier_2	protein_coding	23.3142	22.5321	22.955	22.9338
AGPAT5	1-acylglycerol-3-phosphate_O-acyltransferase_5	protein_coding	23.3083	22.7662	22.4765	22.8503
KIF5C	kinesin_family_member_5C	protein_coding	23.3055	25.1104	22.5004	23.6388
ICMT	isoprenylcysteine_carboxyl_methyltransferase	protein_coding	23.2996	24.6629	22.6578	23.5401
VARS	valyl-tRNA_synthetase	protein_coding	23.2878	23.7359	22.0595	23.0277
TMSB15A	thymosin_beta_15a	protein_coding	23.2795	21.8193	26.6765	23.9251
CTSL	cathepsin_L	protein_coding	23.2789	21.6328	23.0164	22.6427
USP10	ubiquitin_specific_peptidase_10	protein_coding	23.2775	23.7395	20.9266	22.6479
RAP2C	RAP2C_member_of_RAS_oncogene_family	protein_coding	23.2739	23.0065	24.8472	23.7092
CRK	v-crk_avian_sarcoma_virus_CT10_oncogene_homolog	protein_coding	23.2736	24.76	22.7707	23.6014
AKAP17A	A-kinase_anchoring_protein_17A	protein_coding	23.2658	21.6924	23.3896	22.7826
USF1	upstream_transcription_factor_1	protein_coding	23.2517	23.3209	26.8677	24.4801
TAF13	TATA-box_binding_protein_associated_factor_13	protein_coding	23.2472	23.8356	25.0296	24.0374
IRF2BPL	interferon_regulatory_factor_2_binding_protein-like	protein_coding	23.2389	20.3399	22.1914	21.9234
NAA50	N(alpha)-acetyltransferase_50_NatE_catalytic_subunit	protein_coding	23.2379	22.3793	22.0929	22.5701
UBQLN1	ubiquilin_1	protein_coding	23.2321	23.8894	24.6181	23.9132
STK38	serine/threonine_kinase_38	protein_coding	23.2249	22.7234	24.2581	23.4021
TSR2	TSR2_20S_rRNA_accumulation_homolog_(S._cerevisiae)	protein_coding	23.2033	24.0998	26.3627	24.5552
SBF1	SET_binding_factor_1	protein_coding	23.1223	23.1006	21.7638	22.6623
MOB1A	MOB_kinase_activator_1A	protein_coding	23.1136	24.1273	23.0385	23.4265
BTG3	BTG_family_member_3	protein_coding	23.1058	20.4232	22.3321	21.9537
E2F4	E2F_transcription_factor_4_p107/p130-binding	protein_coding	23.0948	22.2255	22.3334	22.5512
CGGBP1	CGG_triplet_repeat_binding_protein_1	protein_coding	23.0865	23.1331	22.661	22.9602
FAM195B	family_with_sequence_similarity_195_member_B	protein_coding	23.0787	23.0202	24.7444	23.6144
B4GALNT4	beta-14-N-acetyl-galactosaminyl_transferase_4	protein_coding	23.0665	23.6656	24.9421	23.8914
WEE1	WEE1_G2_checkpoint_kinase	protein_coding	23.0624	23.335	22.5937	22.997
SSRP1	structure_specific_recognition_protein_1	protein_coding	23.0507	22.702	24.2365	23.3298
CENPB	centromere_protein_B	protein_coding	23.0347	23.9939	22.447	23.1585
DDX42	DEAD_(Asp-Glu-Ala-Asp)_box_helicase_42	protein_coding	23.032	22.4017	23.1206	22.8514
DRG1	developmentally_regulated_GTP_binding_protein_1	protein_coding	23.0011	21.8267	23.6594	22.8291
LZTS2	leucine_zipper_putative_tumor_suppressor_2	protein_coding	22.9936	22.8571	22.9871	22.9459
KAT2A	K(lysine)_acetyltransferase_2A	protein_coding	22.9887	22.1101	24.5035	23.2007
PPP2CB	protein_phosphatase_2_catalytic_subunit_beta_isozyme	protein_coding	22.9823	23.1133	25.1749	23.7568
PYURF	PIGY_upstream_reading_frame	protein_coding	22.9536	21.2464	24.4881	22.896
REEP2	receptor_accessory_protein_2	protein_coding	22.9532	22.3846	25.2926	23.5435
TMEM230	transmembrane_protein_230	protein_coding	22.9401	25.4738	28.0069	25.4736
NCOA5	nuclear_receptor_coactivator_5	protein_coding	22.9362	20.8024	21.6681	21.8022
PPT1	palmitoyl-protein_thioesterase_1	protein_coding	22.9322	23.9333	24.3235	23.7297
TMX3	thioredoxin-related_transmembrane_protein_3	protein_coding	22.9258	23.3172	23.3429	23.1953
TNFRSF1A	tumor_necrosis_factor_receptor_superfamily_member_1A	protein_coding	22.925	22.0258	22.567	22.5059
AKR7A2	aldo-keto_reductase_family_7_member_A2	protein_coding	22.9189	24.7994	21.3949	23.0377
NAP1L3	nucleosome_assembly_protein_1-like_3	protein_coding	22.8506	20.8051	20.7338	21.4631
DENND5A	DENN/MADD_domain_containing_5A	protein_coding	22.8448	21.5719	22.4089	22.2752
HAX1	HCLS1_associated_protein_X-1	protein_coding	22.8306	21.6278	25.0532	23.1705
NOTCH1	notch_1	protein_coding	22.8166	23.3338	18.921	21.6905
RBFOX2	RNA_binding_protein_fox-1_homolog_(C._elegans)_2	protein_coding	22.8156	22.3697	20.8918	22.0257
ADGRL2	adhesion_G_protein-coupled_receptor_L2	protein_coding	22.8045	23.6735	21.1629	22.547
RRAS	related_RAS_viral_(r-ras)_oncogene_homolog	protein_coding	22.8021	22.5088	29.2683	24.8597
PCBP1	poly(rC)_binding_protein_1	protein_coding	22.7962	24.5415	27.9144	25.084
SF3A3	splicing_factor_3a_subunit_3	protein_coding	22.7918	22.8576	24.9052	23.5182
CPSF7	cleavage_and_polyadenylation_specific_factor_7	protein_coding	22.7852	22.7607	21.9831	22.5097
CACNG4	calcium_channel_voltage-dependent_gamma_subunit_4	protein_coding	22.7844	21.9654	21.7482	22.166
NDUFB6	NADH:ubiquinone_oxidoreductase_subunit_B6	protein_coding	22.7816	21.3166	25.0215	23.0399
RP11-488L18.4	NA	transcribed_unprocessed_pseudogene	22.7778	22.538	21.0537	22.1232
REEP5	receptor_accessory_protein_5	protein_coding	22.7735	24.1424	22.0784	22.9981
KARS	lysyl-tRNA_synthetase	protein_coding	22.7607	24.5071	24.7881	24.0186
OS9	osteosarcoma_amplified_9_endoplasmic_reticulum_lectin	protein_coding	22.7218	22.4004	20.1868	21.7696
TDG	thymine_DNA_glycosylase	protein_coding	22.7001	23.877	23.9713	23.5161
TIMM10	translocase_of_inner_mitochondrial_membrane_10_homolog_(yeast)	protein_coding	22.6945	23.3185	23.4511	23.1547
TRMT1	tRNA_methyltransferase_1	protein_coding	22.6662	21.3083	23.4103	22.4616
P3H1	prolyl_3-hydroxylase_1	protein_coding	22.6596	21.8197	23.11	22.5298
RP11-166D19.1	NA	sense_overlapping	22.6509	22.698	23.3999	22.9163
VEZF1	vascular_endothelial_zinc_finger_1	protein_coding	22.6429	24.5734	22.5172	23.2445
GIGYF1	GRB10_interacting_GYF_protein_1	protein_coding	22.625	23.069	23.7165	23.1368
GAS1	growth_arrest_specific_1	protein_coding	22.6209	21.4931	21.7422	21.9521
ZMAT3	zinc_finger_matrin-type_3	protein_coding	22.6084	23.6469	20.9515	22.4022
RHOBTB1	Rho-related_BTB_domain_containing_1	protein_coding	22.5974	24.5104	24.6644	23.9241
CLU	clusterin	protein_coding	22.5893	21.0696	23.4535	22.3708
CD248	CD248_molecule_endosialin	protein_coding	22.5529	25.6612	24.7186	24.3109
JAM3	junctional_adhesion_molecule_3	protein_coding	22.5347	22.8307	23.3043	22.8899
TUG1	taurine_up-regulated_1_(non-protein_coding)	antisense	22.5214	22.7209	21.2605	22.1676
CMTM6	CKLF-like_MARVEL_transmembrane_domain_containing_6	protein_coding	22.5198	21.6621	21.304	21.8286
NOMO1	NODAL_modulator_1	protein_coding	22.5126	23.9449	21.9108	22.7894
ERLEC1	endoplasmic_reticulum_lectin_1	protein_coding	22.509	22.4533	22.4116	22.458
PTK7	protein_tyrosine_kinase_7_(inactive)	protein_coding	22.5021	20.4432	20.8193	21.2549
SLC39A10	solute_carrier_family_39_(zinc_transporter)_member_10	protein_coding	22.4954	23.2572	22.0877	22.6134
HSBP1	heat_shock_factor_binding_protein_1	protein_coding	22.4842	21.5647	25.5342	23.1944
RRP1B	ribosomal_RNA_processing_1B	protein_coding	22.4708	23.3772	20.686	22.178
RALY	RALY_heterogeneous_nuclear_ribonucleoprotein	protein_coding	22.4494	22.1349	24.0598	22.8814
UBQLN4	ubiquilin_4	protein_coding	22.4408	23.4078	23.0785	22.9757
STK25	serine/threonine_kinase_25	protein_coding	22.433	21.9036	23.2596	22.5321
NSMF	NMDA_receptor_synaptonuclear_signaling_and_neuronal_migration_factor	protein_coding	22.4232	22.2175	22.5186	22.3864
MDFI	MyoD_family_inhibitor	protein_coding	22.4128	23.1157	22.4895	22.6727
RBBP4	retinoblastoma_binding_protein_4	protein_coding	22.3906	22.7465	23.7912	22.9761
C8orf33	chromosome_8_open_reading_frame_33	protein_coding	22.3628	23.3871	22.0685	22.6061
WDR18	WD_repeat_domain_18	protein_coding	22.3518	21.5601	22.4656	22.1258
NXF1	nuclear_RNA_export_factor_1	protein_coding	22.327	21.993	23.2327	22.5175
NSUN2	NOP2/Sun_RNA_methyltransferase_family_member_2	protein_coding	22.3195	21.1069	21.0632	21.4965
LSM14B	LSM_family_member_14B	protein_coding	22.3108	21.165	22.4174	21.9644
NCLN	nicalin	protein_coding	22.3044	22.181	22.4066	22.2973
SNN	stannin	protein_coding	22.2991	23.3374	22.4455	22.694
PHRF1	PHD_and_ring_finger_domains_1	protein_coding	22.2831	21.7626	22.5236	22.1898
CDK9	cyclin-dependent_kinase_9	protein_coding	22.2779	20.152	22.4265	21.6188
USP7	ubiquitin_specific_peptidase_7_(herpes_virus-associated)	protein_coding	22.2644	22.0396	21.9405	22.0815
TNS3	tensin_3	protein_coding	22.2599	21.8795	19.8288	21.3227
NME3	NME/NM23_nucleoside_diphosphate_kinase_3	protein_coding	22.2596	19.8425	20.873	20.9917
MFSD14B	major_facilitator_superfamily_domain_containing_14B	protein_coding	22.2589	21.0706	22.5189	21.9495
PCMTD2	protein-L-isoaspartate_(D-aspartate)_O-methyltransferase_domain_containing_2	protein_coding	22.2527	21.1794	20.5679	21.3333
PNRC1	proline_rich_nuclear_receptor_coactivator_1	protein_coding	22.2465	23.7536	24.0827	23.361
CLINT1	clathrin_interactor_1	protein_coding	22.2383	23.4325	23.0055	22.8921
PUM2	pumilio_RNA_binding_family_member_2	protein_coding	22.2285	22.101	20.8233	21.7176
BCAR3	breast_cancer_anti-estrogen_resistance_3	protein_coding	22.2254	21.5974	21.6116	21.8115
CBFB	core-binding_factor_beta_subunit	protein_coding	22.2234	21.9997	23.6998	22.6409
PON2	paraoxonase_2	protein_coding	22.2203	21.986	25.0853	23.0972
G3BP1	GTPase_activating_protein_(SH3_domain)_binding_protein_1	protein_coding	22.22	21.7103	20.5083	21.4795
CMTM3	CKLF-like_MARVEL_transmembrane_domain_containing_3	protein_coding	22.2139	21.3122	21.8616	21.7959
IRF2BP2	interferon_regulatory_factor_2_binding_protein_2	protein_coding	22.2008	21.5661	21.9455	21.9042
EFNA5	ephrin-A5	protein_coding	22.1879	24.6673	25.0691	23.9748
APRT	adenine_phosphoribosyltransferase	protein_coding	22.1865	19.2861	21.3354	20.936
DNAJC1	DnaJ_heat_shock_protein_family_(Hsp40)_member_C1	protein_coding	22.1747	20.709	20.5079	21.1305
SELT	selenoprotein_T	protein_coding	22.1648	21.171	22.6359	21.9906
DCTN2	dynactin_subunit_2	protein_coding	22.1597	23.4501	23.8823	23.164
MIR186	microRNA_186	miRNA	22.1496	16.3153	15.6947	18.0532
SEPTIN9	septin_9	protein_coding	22.1403	22.0623	21.5874	21.93
MANF	mesencephalic_astrocyte-derived_neurotrophic_factor	protein_coding	22.0948	22.4832	26.9525	23.8435
RBMS1	RNA_binding_motif_single_stranded_interacting_protein_1	protein_coding	22.0937	23.3909	22.8744	22.7864
ORMDL3	ORMDL_sphingolipid_biosynthesis_regulator_3	protein_coding	22.092	23.5435	23.5768	23.0708
UBQLN2	ubiquilin_2	protein_coding	22.0916	21.6763	20.888	21.5519
RBM12	RNA_binding_motif_protein_12	protein_coding	22.0801	22.2921	21.5259	21.966
SMAD3	SMAD_family_member_3	protein_coding	22.0554	21.7364	20.6616	21.4844
NFKB2	nuclear_factor_of_kappa_light_polypeptide_gene_enhancer_in_B-cells_2_(p49/p100)	protein_coding	22.0539	22.1762	24.9725	23.0676
MAGT1	magnesium_transporter_1	protein_coding	22.052	20.6529	20.6499	21.1183
TTC1	tetratricopeptide_repeat_domain_1	protein_coding	22.0451	20.1776	24.4297	22.2175
GID8	GID_complex_subunit_8	protein_coding	22.0431	22.834	21.4077	22.0949
KDR	kinase_insert_domain_receptor	protein_coding	22.0343	22.5053	20.2212	21.5869
SYAP1	synapse_associated_protein_1	protein_coding	22.0311	21.2729	21.9689	21.7576
P3H4	prolyl_3-hydroxylase_family_member_4_(non-enzymatic)	protein_coding	22.0173	20.5525	21.6675	21.4124
POLR2K	polymerase_(RNA)_II_(DNA_directed)_polypeptide_K_7.0kDa	protein_coding	22.0117	23.0685	24.5761	23.2188
NPLOC4	NPL4_homolog_ubiquitin_recognition_factor	protein_coding	21.9939	21.8303	21.5862	21.8035
RBM14	RNA_binding_motif_protein_14	protein_coding	21.9939	20.9962	22.0206	21.6702
ASAP1	ArfGAP_with_SH3_domain_ankyrin_repeat_and_PH_domain_1	protein_coding	21.9934	20.2613	19.411	20.5553
RPL13P12	ribosomal_protein_L13_pseudogene_12	processed_pseudogene	21.9924	22.0616	25.0587	23.0376
TMEM63B	transmembrane_protein_63B	protein_coding	21.9913	20.3488	21.8094	21.3832
GADD45GIP1	GADD45G_interacting_protein_1	protein_coding	21.9898	21.3278	23.2764	22.198
PPP2CA	protein_phosphatase_2_catalytic_subunit_alpha_isozyme	protein_coding	21.9872	22.2317	23.1734	22.4641
TXN2	thioredoxin_2	protein_coding	21.9823	21.6642	23.3989	22.3485
SAMD4B	sterile_alpha_motif_domain_containing_4B	protein_coding	21.9672	21.7989	20.2833	21.3498
MAPK1IP1L	mitogen-activated_protein_kinase_1_interacting_protein_1-like	protein_coding	21.9475	20.2972	22.5467	21.5971
SPAG4	sperm_associated_antigen_4	protein_coding	21.94	22.8497	18.6563	21.1487
SPCS2	signal_peptidase_complex_subunit_2	protein_coding	21.9378	21.3784	25.4865	22.9342
TMEM184B	transmembrane_protein_184B	protein_coding	21.9314	20.7228	20.538	21.064
SCAMP3	secretory_carrier_membrane_protein_3	protein_coding	21.9304	18.986	20.2168	20.3777
CMAS	cytidine_monophosphate_N-acetylneuraminic_acid_synthetase	protein_coding	21.8994	23.9123	23.8728	23.2282
ULK1	unc-51_like_autophagy_activating_kinase_1	protein_coding	21.8901	22.043	22.2651	22.0661
TRO	trophinin	protein_coding	21.872	22.5544	22.4241	22.2835
EXT2	exostosin_glycosyltransferase_2	protein_coding	21.8173	21.8584	19.1998	20.9585
FLYWCH2	FLYWCH_family_member_2	protein_coding	21.8098	22.7484	23.5796	22.7126
LTBP4	latent_transforming_growth_factor_beta_binding_protein_4	protein_coding	21.8021	22.1132	20.5655	21.4936
APOA1BP	apolipoprotein_A-I_binding_protein	protein_coding	21.7925	21.4291	25.0837	22.7684
FUBP3	far_upstream_element_(FUSE)_binding_protein_3	protein_coding	21.7818	22.8312	23.0107	22.5412
FMNL2	formin_like_2	protein_coding	21.7816	20.9433	21.7081	21.4777
MED24	mediator_complex_subunit_24	protein_coding	21.7793	20.2416	21.1694	21.0634
UPF1	UPF1_regulator_of_nonsense_transcripts_homolog_(yeast)	protein_coding	21.7699	19.6848	20.5781	20.6776
STK38L	serine/threonine_kinase_38_like	protein_coding	21.7668	21.2958	21.2873	21.45
ASAH1	N-acylsphingosine_amidohydrolase_(acid_ceramidase)_1	protein_coding	21.7656	24.5542	23.2587	23.1928
AIFM1	apoptosis_inducing_factor_mitochondria_associated_1	protein_coding	21.7633	20.9071	22.0937	21.588
RTN3	reticulon_3	protein_coding	21.7624	21.95	23.2946	22.3357
SEZ6L2	seizure_related_6_homolog_(mouse)-like_2	protein_coding	21.7567	21.5076	21.2073	21.4906
RANBP2	RAN_binding_protein_2	protein_coding	21.7487	21.7698	19.7618	21.0934
DDX24	DEAD_(Asp-Glu-Ala-Asp)_box_helicase_24	protein_coding	21.7233	20.8601	21.4361	21.3398
BMS1P10	BMS1_ribosome_biogenesis_factor_pseudogene_10	unprocessed_pseudogene	21.7213	21.9509	22.6657	22.1126
DPP7	dipeptidyl-peptidase_7	protein_coding	21.6927	19.7293	21.4464	20.9561
RPL7L1	ribosomal_protein_L7_like_1	protein_coding	21.6751	21.085	20.8211	21.1937
FZD2	frizzled_class_receptor_2	protein_coding	21.672	22.7036	23.4248	22.6001
IQSEC1	IQ_motif_and_Sec7_domain_1	protein_coding	21.6608	22.7462	20.1482	21.5184
PSPC1	paraspeckle_component_1	protein_coding	21.6592	21.4031	22.578	21.8801
FKBP3	FK506_binding_protein_3	protein_coding	21.6304	21.4947	24.6943	22.6065
DDX41	DEAD_(Asp-Glu-Ala-Asp)_box_polypeptide_41	protein_coding	21.6211	21.3034	21.8365	21.587
RAB6A	RAB6A_member_RAS_oncogene_family	protein_coding	21.621	23.0264	25.0659	23.2378
TCTN3	tectonic_family_member_3	protein_coding	21.6146	20.9912	22.3083	21.638
WNT2B	wingless-type_MMTV_integration_site_family_member_2B	protein_coding	21.6122	21.8843	21.7307	21.7424
EML4	echinoderm_microtubule_associated_protein_like_4	protein_coding	21.6084	22.2281	21.835	21.8905
SLC23A2	solute_carrier_family_23_(ascorbic_acid_transporter)_member_2	protein_coding	21.5961	23.298	19.6255	21.5065
VEGFB	vascular_endothelial_growth_factor_B	protein_coding	21.5938	19.3084	24.2261	21.7094
CRLF1	cytokine_receptor-like_factor_1	protein_coding	21.586	20.8404	21.6563	21.3609
KIF1C	kinesin_family_member_1C	protein_coding	21.5796	21.9917	21.9572	21.8428
LSM2	LSM2_homolog_U6_small_nuclear_RNA_and_mRNA_degradation_associated	protein_coding	21.5779	21.5245	24.6792	22.5939
CDK4	cyclin-dependent_kinase_4	protein_coding	21.5775	23.2235	24.4654	23.0888
IK	IK_cytokine_down-regulator_of_HLA_II	protein_coding	21.5573	21.795	22.8697	22.074
PCDH7	protocadherin_7	protein_coding	21.5362	22.9199	19.5082	21.3214
ITGA3	integrin_subunit_alpha_3	protein_coding	21.5156	21.6026	22.0639	21.7274
FBN1	fibrillin_1	protein_coding	21.4859	22.3094	17.7107	20.502
RAB2A	RAB2A_member_RAS_oncogene_family	protein_coding	21.4754	20.8134	20.3374	20.8754
GUK1	guanylate_kinase_1	protein_coding	21.4589	20.9289	24.4569	22.2816
NELFE	negative_elongation_factor_complex_member_E	protein_coding	21.4577	19.9237	24.8206	22.0673
ANP32A	acidic_nuclear_phosphoprotein_32_family_member_A	protein_coding	21.4554	21.2111	22.7223	21.7963
TRAF7	TNF_receptor_associated_factor_7	protein_coding	21.4232	20.9556	21.3481	21.2423
C9orf142	chromosome_9_open_reading_frame_142	protein_coding	21.4196	20.0821	24.0008	21.8342
METRN	meteorin_glial_cell_differentiation_regulator	protein_coding	21.3896	22.2077	21.7102	21.7692
SSB	Sjogren_syndrome_antigen_B	protein_coding	21.374	20.9276	22.1136	21.4717
NSMCE3	NSE3_homolog_SMC5-SMC6_complex_component	protein_coding	21.3685	23.6254	23.4088	22.8009
TM9SF4	transmembrane_9_superfamily_protein_member_4	protein_coding	21.3679	21.0222	22.3375	21.5759
LINC01420	long_intergenic_non-protein_coding_RNA_1420	protein_coding	21.357	19.5105	22.1709	21.0128
ZMIZ2	zinc_finger_MIZ-type_containing_2	protein_coding	21.3502	20.3489	20.9803	20.8931
CDC16	cell_division_cycle_16	protein_coding	21.3458	20.5957	21.1991	21.0469
CCAR2	cell_cycle_and_apoptosis_regulator_2	protein_coding	21.3401	20.363	21.3167	21.0066
FOSL2	FOS-like_antigen_2	protein_coding	21.338	23.2701	20.2735	21.6272
PTPRA	protein_tyrosine_phosphatase_receptor_type_A	protein_coding	21.3364	22.7831	23.0583	22.3926
RNF152	ring_finger_protein_152	protein_coding	21.3154	22.4408	20.6295	21.4619
USF2	upstream_transcription_factor_2_c-fos_interacting	protein_coding	21.3105	20.5362	21.4278	21.0915
SLC25A37	solute_carrier_family_25_(mitochondrial_iron_transporter)_member_37	protein_coding	21.3036	20.4498	21.117	20.9568
MTX2	metaxin_2	protein_coding	21.3008	24.0538	24.0971	23.1506
LIMD2	LIM_domain_containing_2	protein_coding	21.2997	20.8664	22.3516	21.5059
SMC3	structural_maintenance_of_chromosomes_3	protein_coding	21.2989	21.8619	21.7124	21.6244
MSL1	male-specific_lethal_1_homolog_(Drosophila)	protein_coding	21.2931	22.0037	21.0474	21.4481
TIAL1	TIA1_cytotoxic_granule-associated_RNA_binding_protein-like_1	protein_coding	21.2889	20.8852	22.3392	21.5045
POLR2J	polymerase_(RNA)_II_(DNA_directed)_polypeptide_J_13.3kDa	protein_coding	21.2879	21.2055	25.3244	22.6059
WASF2	WAS_protein_family_member_2	protein_coding	21.2867	20.3458	20.5147	20.7157
LITAF	lipopolysaccharide-induced_TNF_factor	protein_coding	21.2859	22.0752	22.6735	22.0115
TCF12	transcription_factor_12	protein_coding	21.2836	21.5449	21.2797	21.3694
GNPDA1	glucosamine-6-phosphate_deaminase_1	protein_coding	21.2835	21.6082	22.1362	21.676
RRP9	ribosomal_RNA_processing_9_small_subunit_(SSU)_processome_component_homolog_(yeast)	protein_coding	21.2802	23.5051	22.6668	22.484
ID2	inhibitor_of_DNA_binding_2_dominant_negative_helix-loop-helix_protein	protein_coding	21.2763	20.335	21.6835	21.0983
UQCRC2	ubiquinol-cytochrome_c_reductase_core_protein_II	protein_coding	21.2713	21.7032	21.0061	21.3268
TPX2	TPX2_microtubule-associated	protein_coding	21.2566	22.439	21.2981	21.6646
CLSTN3	calsyntenin_3	protein_coding	21.2546	20.6964	19.9486	20.6332
SH3GLB1	SH3-domain_GRB2-like_endophilin_B1	protein_coding	21.2131	21.0029	21.064	21.0933
LAMTOR2	late_endosomal/lysosomal_adaptor_MAPK_and_MTOR_activator_2	protein_coding	21.1946	21.9754	21.7689	21.6463
UBE2K	ubiquitin_conjugating_enzyme_E2K	protein_coding	21.1888	20.4591	21.5175	21.0551
GLUL	glutamate-ammonia_ligase	protein_coding	21.1806	21.2086	22.1114	21.5002
OXA1L	oxidase_(cytochrome_c)_assembly_1-like	protein_coding	21.1793	22.0443	21.7373	21.6536
MRPL47	mitochondrial_ribosomal_protein_L47	protein_coding	21.174	21.0178	21.0305	21.0741
TAB2	TGF-beta_activated_kinase_1/MAP3K7_binding_protein_2	protein_coding	21.1674	20.4932	19.5989	20.4198
LIN28B	lin-28_homolog_B_(C._elegans)	protein_coding	21.1669	21.9419	21.9252	21.678
NOC2L	NOC2-like_nucleolar_associated_transcriptional_repressor	protein_coding	21.1647	21.3666	19.8599	20.7971
ANAPC13	anaphase_promoting_complex_subunit_13	protein_coding	21.1562	21.6453	22.8647	21.8887
BTBD1	BTB_(POZ)_domain_containing_1	protein_coding	21.1485	21.4227	22.6132	21.7281
APEH	acylaminoacyl-peptide_hydrolase	protein_coding	21.1451	22.1468	22.5932	21.9617
SEC31A	SEC31_homolog_A_COPII_coat_complex_component	protein_coding	21.1391	20.9132	20.5439	20.8654
MIR1244-2	-	miRNA	21.1296	15.0718	31.1479	22.4498
NRP2	neuropilin_2	protein_coding	21.1221	20.8092	19.6953	20.5422
SLC20A1	solute_carrier_family_20_(phosphate_transporter)_member_1	protein_coding	21.118	22.4681	21.1674	21.5845
PKN1	protein_kinase_N1	protein_coding	21.1153	21.1385	20.8058	21.0199
PA2G4	proliferation-associated_2G4	protein_coding	21.1102	19.4348	21.1209	20.5553
TCF7L1	transcription_factor_7-like_1_(T-cell_specific_HMG-box)	protein_coding	21.109	19.1971	19.7232	20.0098
C6orf106	chromosome_6_open_reading_frame_106	protein_coding	21.1074	19.4369	20.3729	20.3057
PES1	pescadillo_ribosomal_biogenesis_factor_1	protein_coding	21.0916	19.5987	20.0726	20.2543
TOB2	transducer_of_ERBB2_2	protein_coding	21.0784	22.1436	20.6288	21.2836
HRAS	Harvey_rat_sarcoma_viral_oncogene_homolog	protein_coding	21.0771	21.4867	19.7964	20.7868
MAFK	v-maf_avian_musculoaponeurotic_fibrosarcoma_oncogene_homolog_K	protein_coding	21.0716	21.7993	20.4835	21.1181
B3GALT6	Beta-13-galactosyltransferase_6	protein_coding	21.0683	18.3433	21.4233	20.2783
NUMA1	nuclear_mitotic_apparatus_protein_1	protein_coding	21.0599	21.6267	21.6941	21.4602
NDFIP2	Nedd4_family_interacting_protein_2	protein_coding	21.0557	20.798	20.2667	20.7068
[truncated: 56,677 more rows]
