# Supplementary material for: Pluripotent stem cell–derived corneal endothelial cells as an alternative to donor corneal endothelium in keratoplasty
Source: Stem Cell Reports. 2021 Aug 5;16(9):2320–35. doi: 10.1016/j.stemcr.2021.07.008 (PMC8452521; doi:10.1016/j.stemcr.2021.07.008)
Supplement: Data S2. A complete list of genes identified in cryopreserved human embryonic stem cell–derived corneal endothelial cells — The gene expression data were normalized by calculating the FPKM (fragments per kilobase per million mapped reads) for each gene. A cutoff value of ≥1 FPKM was established as an expression threshold for each gene. [file mmc3.xlsx]

## Sheet: Data S2
Gene Symbol	Gene Name	Type of gene	Cryopreserved hESC-derived CECs sample 1 FPKM	Cryopreserved hESC-derived CECs sample 2 FPKM	Cryopreserved hESC-derived CECs sample 3 FPKM	Cryopreserved hESC-derived CECs Mean FPKM
MT-CO1	mitochondrially_encoded_cytochrome_c_oxidase_I	protein_coding	15184.8	15008.2	15878.5	15357.1
MT-CO2	mitochondrially_encoded_cytochrome_c_oxidase_II	protein_coding	11140.7	10857.8	11861.1	11286.5
MT-CO3	mitochondrially_encoded_cytochrome_c_oxidase_III	protein_coding	11038.7	10619.3	11057.6	10905.2
MT-ATP6	mitochondrially_encoded_ATP_synthase_6	protein_coding	5685.39	5449.01	6024.61	5719.67
MT-ND4	mitochondrially_encoded_NADH:ubiquinone_oxidoreductase_core_subunit_4	protein_coding	5526.63	5408.39	6106.74	5680.58
MT-CYB	mitochondrially_encoded_cytochrome_b	protein_coding	4568.74	4468.32	5130	4722.36
MT-RNR2	mitochondrially_encoded_16S_RNA	Mt_rRNA	4276.49	4127.94	4454.58	4286.34
MT-ND3	mitochondrially_encoded_NADH:ubiquinone_oxidoreductase_core_subunit_3	protein_coding	3943.04	3514.69	4027.33	3828.35
MT-ND2	mitochondrially_encoded_NADH:ubiquinone_oxidoreductase_core_subunit_2	protein_coding	3277.36	3183.49	3610.93	3357.26
MT-ND1	mitochondrially_encoded_NADH:ubiquinone_oxidoreductase_core_subunit_1	protein_coding	2780.85	2670.39	3100.75	2850.66
MT-ND5	mitochondrially_encoded_NADH:ubiquinone_oxidoreductase_core_subunit_5	protein_coding	2261.14	2164.58	2546.75	2324.16
MT-ND6	mitochondrially_encoded_NADH:ubiquinone_oxidoreductase_core_subunit_6	protein_coding	2117.25	1832.87	2316.28	2088.8
TMSB10	thymosin_beta_10	protein_coding	1992.59	1960.68	1921.45	1958.24
SFRP2	secreted_frizzled-related_protein_2	protein_coding	1725.22	1712.6	1777.03	1738.28
MT-ND4L	mitochondrially_encoded_NADH:ubiquinone_oxidoreductase_core_subunit_4L	protein_coding	1658.06	1201.79	1839.39	1566.41
CRYAB	crystallin_alpha_B	protein_coding	1638.86	1713.4	1609.24	1653.83
CRYBB1	crystallin_beta_B1	protein_coding	1278.97	1332.14	1139.47	1250.19
EEF1A1	eukaryotic_translation_elongation_factor_1_alpha_1	protein_coding	1271.8	1330.89	1279.5	1294.06
ACTB	actin_beta	protein_coding	1213.92	1226.92	1255.44	1232.09
ACTG1	actin_gamma_1	protein_coding	1200.98	1218.88	1212.19	1210.68
LIM2	lens_intrinsic_membrane_protein_2	protein_coding	1196.06	1177.94	1122.17	1165.39
Metazoa_SRP	Metazoan_signal_recognition_particle_RNA	misc_RNA	1189.82	1633.45	1699.35	1507.54
TMSB4X	thymosin_beta_4_X-linked	protein_coding	1085.73	1142.84	1145.51	1124.7
RPL41P1	ribosomal_protein_L41_pseudogene_1	processed_pseudogene	1064.51	1056.55	1139.6	1086.89
FTL	ferritin_light_polypeptide	protein_coding	989.578	1001.42	1084.31	1025.1
BHMT	betaine--homocysteine_S-methyltransferase	protein_coding	932.393	926.968	870.447	909.936
MT-RNR1	mitochondrially_encoded_12S_RNA	Mt_rRNA	883.835	845.981	870.472	866.762
MT-TP	mitochondrially_encoded_tRNA_proline	Mt_tRNA	854.432	730.277	810.834	798.514
CRYBB3	crystallin_beta_B3	protein_coding	673.6	688.048	656.086	672.578
RPS12	ribosomal_protein_S12	protein_coding	602.814	600.293	530.005	577.704
SLC2A1	solute_carrier_family_2_(facilitated_glucose_transporter)_member_1	protein_coding	584.279	605.435	598.664	596.126
ENO1	enolase_1_(alpha)	protein_coding	574.359	585.992	555.183	571.845
HSP90AB1	heat_shock_protein_90kDa_alpha_family_class_B_member_1	protein_coding	555.265	569.396	558.526	561.062
CTGF	connective_tissue_growth_factor	protein_coding	553.127	551.544	579.423	561.365
RPS27	ribosomal_protein_S27	protein_coding	551.379	496.2	507.113	518.23
RPS2	ribosomal_protein_S2	protein_coding	550.959	548.189	539.434	546.194
EEF2	eukaryotic_translation_elongation_factor_2	protein_coding	533.022	532.291	540.272	535.195
YBX1	Y-box_binding_protein_1	protein_coding	525.781	537.035	522.341	528.386
CRYBA1	crystallin_beta_A1	protein_coding	505.845	495.695	429.844	477.128
RPL8	ribosomal_protein_L8	protein_coding	479.581	473.125	464.381	472.362
RPL41	ribosomal_protein_L41	protein_coding	473.404	436.48	441.445	450.443
RPS11	ribosomal_protein_S11	protein_coding	460.305	463.457	468.667	464.143
RPS18	ribosomal_protein_S18	protein_coding	447.95	432.866	431.743	437.52
RPL13A	ribosomal_protein_L13a	protein_coding	433.157	422.599	417.558	424.438
CRYBA4	crystallin_beta_A4	protein_coding	433.076	435.265	364.236	410.859
RPL7A	ribosomal_protein_L7a	protein_coding	422.103	424.8	424.832	423.912
CRYGC	crystallin_gamma_C	protein_coding	412.723	414.578	405.697	411
GAPDH	glyceraldehyde-3-phosphate_dehydrogenase	protein_coding	398.77	393.322	416.832	402.975
GSTP1	glutathione_S-transferase_pi_1	protein_coding	378.654	388.339	381.561	382.851
RPS6	ribosomal_protein_S6	protein_coding	369.258	371.222	358.793	366.424
RPL29	ribosomal_protein_L29	protein_coding	365.708	368.308	364.014	366.01
TUBB	tubulin_beta_class_I	protein_coding	364.361	361.806	370.763	365.643
HSPA8	heat_shock_protein_family_A_(Hsp70)_member_8	protein_coding	357.25	375.495	366.721	366.489
ANXA1	annexin_A1	protein_coding	354.928	361.232	358.624	358.261
FABP5	fatty_acid_binding_protein_5_(psoriasis-associated)	protein_coding	350.747	330.378	307.872	329.666
MTATP6P1	mitochondrially_encoded_ATP_synthase_6_pseudogene_1	unprocessed_pseudogene	344.873	259.605	362.644	322.374
CRYGS	crystallin_gamma_S	protein_coding	324.212	337.021	301.522	320.918
VIM	vimentin	protein_coding	322.282	312.187	313.687	316.052
NGFRAP1	nerve_growth_factor_receptor_(TNFRSF16)_associated_protein_1	protein_coding	319.858	310.851	297.033	309.247
RPL10A	ribosomal_protein_L10a	protein_coding	317.838	312.017	308.275	312.71
RPL3	ribosomal_protein_L3	protein_coding	310.731	310.815	295.233	305.593
SLC7A8	solute_carrier_family_7_(amino_acid_transporter_light_chain_L_system)_member_8	protein_coding	310.685	317.312	308.728	312.242
RPS4X	ribosomal_protein_S4_X-linked	protein_coding	300.138	300.012	301.617	300.589
IFITM3	interferon_induced_transmembrane_protein_3	protein_coding	298.883	281.279	294.34	291.501
PTMS	parathymosin	protein_coding	296.133	291.912	290.837	292.961
RPLP0	ribosomal_protein_large_P0	protein_coding	295.434	297.43	290.212	294.358
COL1A1	collagen_type_I_alpha_1	protein_coding	288.779	281.387	292.231	287.466
HNRNPA1	heterogeneous_nuclear_ribonucleoprotein_A1	protein_coding	287.342	293.618	288.11	289.69
HTRA1	HtrA_serine_peptidase_1	protein_coding	285.53	287.156	290.311	287.665
RPL35	ribosomal_protein_L35	protein_coding	283.67	271.806	294.512	283.329
RPS21	ribosomal_protein_S21	protein_coding	282.537	262.024	244.601	263.054
CALR	calreticulin	protein_coding	276.617	262.315	276.534	271.822
MARCKSL1	MARCKS-like_1	protein_coding	275.793	278.483	285.84	280.039
RPL7	ribosomal_protein_L7	protein_coding	275.108	276.009	276.986	276.034
MDK	midkine_(neurite_growth-promoting_factor_2)	protein_coding	271.007	271.404	280.417	274.276
SPARC	secreted_protein_acidic_cysteine-rich_(osteonectin)	protein_coding	264.285	261.884	288.44	271.536
RPL19	ribosomal_protein_L19	protein_coding	263.107	263.211	258.075	261.464
NDUFS5	NADH:ubiquinone_oxidoreductase_subunit_S5	protein_coding	261.083	256.442	258.782	258.769
CH507-152C13.3	alpha-crystallin_A_chain_	protein_coding	260.109	281.019	263.209	268.112
RPL11	ribosomal_protein_L11	protein_coding	259.162	239.072	249.483	249.239
RPL5	ribosomal_protein_L5	protein_coding	257.188	258.316	246.5	254.001
CDH2	cadherin_2_type_1_N-cadherin_(neuronal)	protein_coding	254.485	262.296	268.524	261.768
ALDH1A1	aldehyde_dehydrogenase_1_family_member_A1	protein_coding	254.04	264.589	263.154	260.594
PSAP	prosaposin	protein_coding	248.289	253.787	262.592	254.889
ITM2C	integral_membrane_protein_2C	protein_coding	245.676	246.653	244.518	245.616
SUCO	SUN_domain_containing_ossification_factor	protein_coding	243.466	255.373	259.102	252.647
RPS19	ribosomal_protein_S19	protein_coding	242.01	251.642	234.662	242.771
RPS8	ribosomal_protein_S8	protein_coding	241.334	238.228	230.322	236.628
CRYAA	crystallin_alpha_A	protein_coding	238.01	254.121	246.092	246.074
GJA1	gap_junction_protein_alpha_1	protein_coding	235.173	229.925	243.247	236.115
FLNA	filamin_A	protein_coding	234.154	226.757	228.225	229.712
COL4A2	collagen_type_IV_alpha_2	protein_coding	232.992	232.073	241.069	235.378
RPL6	ribosomal_protein_L6	protein_coding	229.415	229.558	224.417	227.797
PFN1	profilin_1	protein_coding	227.891	209.756	195.517	211.055
RPLP1	ribosomal_protein_large_P1	protein_coding	225.698	223.449	203.876	217.674
FN1	fibronectin_1	protein_coding	222.071	220.637	227.538	223.415
APP	amyloid_beta_(A4)_precursor_protein	protein_coding	218.508	224.551	228.015	223.691
C8orf4	chromosome_8_open_reading_frame_4	protein_coding	216.635	219.645	230.867	222.382
COL4A1	collagen_type_IV_alpha_1	protein_coding	215.46	218.346	224.294	219.367
PEBP1	phosphatidylethanolamine_binding_protein_1	protein_coding	213.944	215.114	204.68	211.246
HSP90AA1	heat_shock_protein_90kDa_alpha_family_class_A_member_1	protein_coding	210.352	213.501	212.121	211.991
PTMA	prothymosin_alpha	protein_coding	209.045	213.368	213.907	212.107
RPLP2	ribosomal_protein_large_P2	protein_coding	207.143	201.221	191.342	199.902
MYL9	myosin_light_chain_9	protein_coding	204.956	200.966	210.604	205.509
RPS15	ribosomal_protein_S15	protein_coding	204.065	208.185	199.872	204.041
S100A11	S100_calcium_binding_protein_A11	protein_coding	201.825	192.885	200.1	198.27
ID3	inhibitor_of_DNA_binding_3_dominant_negative_helix-loop-helix_protein	protein_coding	201.001	206.65	208.228	205.293
RPL12	ribosomal_protein_L12	protein_coding	199.456	197.555	194.729	197.247
HMGA1	high_mobility_group_AT-hook_1	protein_coding	199.325	203.494	199.526	200.782
RPL4	ribosomal_protein_L4	protein_coding	199.297	206.51	199.031	201.613
HSP90B1	heat_shock_protein_90kDa_beta_family_member_1	protein_coding	197.577	202.702	204.458	201.579
RPL27	ribosomal_protein_L27	protein_coding	197.409	204.903	184.609	195.64
RPS25	ribosomal_protein_S25	protein_coding	196.798	190.489	207.318	198.201
TUBB2B	tubulin_beta_2B_class_IIb	protein_coding	194.143	187.067	190.162	190.457
ITGAV	integrin_subunit_alpha_V	protein_coding	194.113	205.491	197.91	199.171
ATP5B	ATP_synthase_H+_transporting_mitochondrial_F1_complex_beta_polypeptide	protein_coding	192.384	196.845	199.131	196.12
TUBA1A	tubulin_alpha_1a	protein_coding	191.84	197.362	191.644	193.615
TAGLN2	transgelin_2	protein_coding	191.411	204.495	201.387	199.097
KRT8	keratin_8_type_II	protein_coding	190.871	181.5	196.68	189.684
SLC25A6	solute_carrier_family_25_(mitochondrial_carrier;_adenine_nucleotide_translocator)_member_6	protein_coding	190.689	185.264	185.953	187.302
CNN3	calponin_3_acidic	protein_coding	188.921	200.721	191.939	193.86
ARGLU1	arginine_and_glutamate_rich_1	protein_coding	187.968	179.824	172.566	180.119
ITGB1	integrin_subunit_beta_1	protein_coding	187.613	197.763	198.388	194.588
TGM2	transglutaminase_2	protein_coding	186.2	184.378	183.178	184.585
CD24	CD24_molecule	protein_coding	184.438	187.132	177.887	183.152
TPI1	triosephosphate_isomerase_1	protein_coding	179.238	178.438	182.746	180.141
YWHAE	tyrosine_3-monooxygenase/tryptophan_5-monooxygenase_activation_protein_epsilon	protein_coding	178.686	182.397	171.696	177.593
SRP14	signal_recognition_particle_14kDa	protein_coding	176.479	186.349	168.116	176.981
RPS16	ribosomal_protein_S16	protein_coding	176.118	169.796	167.941	171.285
PRDX5	peroxiredoxin_5	protein_coding	173.705	162.315	159.435	165.152
PPIA	peptidylprolyl_isomerase_A_(cyclophilin_A)	protein_coding	173.437	168.518	170.585	170.847
APLP2	amyloid_beta_(A4)_precursor-like_protein_2	protein_coding	173.022	176.534	184.469	178.008
RPL18A	ribosomal_protein_L18a	protein_coding	172.104	177.062	162.699	170.622
HSPA5	heat_shock_protein_family_A_(Hsp70)_member_5	protein_coding	170.988	178.009	179.522	176.173
RPL21	ribosomal_protein_L21	protein_coding	169.498	171.765	167.205	169.49
HNRNPA2B1	heterogeneous_nuclear_ribonucleoprotein_A2/B1	protein_coding	167.408	167.043	166.247	166.9
CD63	CD63_molecule	protein_coding	166.597	163.86	176.53	168.996
EIF4G2	eukaryotic_translation_initiation_factor_4_gamma_2	protein_coding	166.296	174.696	172.134	171.042
MYH9	myosin_heavy_chain_9_non-muscle	protein_coding	164.157	169.641	168.411	167.403
YWHAQ	tyrosine_3-monooxygenase/tryptophan_5-monooxygenase_activation_protein_theta	protein_coding	163.633	167.689	167.817	166.379
CALD1	caldesmon_1	protein_coding	163.363	167.79	169.811	166.988
EDF1	endothelial_differentiation-related_factor_1	protein_coding	161.923	156.994	157.835	158.917
APOE	apolipoprotein_E	protein_coding	161.572	156.949	177.107	165.209
PRDX6	peroxiredoxin_6	protein_coding	161.509	159.265	154.896	158.557
CPXM1	carboxypeptidase_X_(M14_family)_member_1	protein_coding	161.119	157.138	158.382	158.88
RPSA	ribosomal_protein_SA	protein_coding	159.192	159.366	154.621	157.726
CNBP	CCHC-type_zinc_finger_nucleic_acid_binding_protein	protein_coding	158.195	165.629	149.61	157.811
HNRNPAB	heterogeneous_nuclear_ribonucleoprotein_A/B	protein_coding	157.989	152.815	154.207	155.004
PTTG1IP	pituitary_tumor-transforming_1_interacting_protein	protein_coding	157.826	160.161	168.401	162.129
JAG1	jagged_1	protein_coding	157.426	155.678	155.397	156.167
PKM	pyruvate_kinase_muscle	protein_coding	155.156	157.951	153.707	155.605
KRT18	keratin_18_type_I	protein_coding	154.654	143.53	164.408	154.197
RPS14	ribosomal_protein_S14	protein_coding	154.408	154.558	147.343	152.103
BSG	basigin_(Ok_blood_group)	protein_coding	153.622	156.971	157.989	156.194
PABPC1	poly(A)_binding_protein_cytoplasmic_1	protein_coding	153.522	155.107	158.659	155.763
HSPB1	heat_shock_protein_family_B_(small)_member_1	protein_coding	153.505	146.192	135.525	145.074
FOXE3	forkhead_box_E3	protein_coding	153.332	167.362	162.05	160.915
RPL24	ribosomal_protein_L24	protein_coding	152.152	153.138	144.998	150.096
RPS28	ribosomal_protein_S28	protein_coding	152.118	152.568	148.413	151.033
CRIM1	cysteine_rich_transmembrane_BMP_regulator_1_(chordin-like)	protein_coding	150.969	149.669	154.4	151.679
HNRNPK	heterogeneous_nuclear_ribonucleoprotein_K	protein_coding	150.861	150.544	147.296	149.567
NPM1	nucleophosmin_(nucleolar_phosphoprotein_B23_numatrin)	protein_coding	150.299	151.131	148.773	150.068
RPS20	ribosomal_protein_S20	protein_coding	146.736	148.166	140.892	145.265
MORF4L2	mortality_factor_4_like_2	protein_coding	146.078	155.82	145.052	148.983
CLIC1	chloride_intracellular_channel_1	protein_coding	145.41	148.427	149.209	147.682
RPS9	ribosomal_protein_S9	protein_coding	145.232	145.76	142.403	144.465
CRYBB2	crystallin_beta_B2	protein_coding	144.257	151.928	125.606	140.597
PGAM1	phosphoglycerate_mutase_1	protein_coding	144.219	156.005	145.295	148.506
MRFAP1	Morf4_family_associated_protein_1	protein_coding	144.174	146.285	146.091	145.517
GPX1	glutathione_peroxidase_1	protein_coding	142.705	142.289	139.633	141.542
SRP9	signal_recognition_particle_9kDa	protein_coding	141.906	149.644	141.548	144.366
MYL12B	myosin_light_chain_12B	protein_coding	141.537	143.394	135.026	139.986
RPL35A	ribosomal_protein_L35a	protein_coding	141.451	136.855	133.865	137.39
RPS3	ribosomal_protein_S3	protein_coding	139.663	138.734	137.406	138.601
RPS27A	ribosomal_protein_S27a	protein_coding	139.43	136.756	128.887	135.024
H3F3AP4	H3_histone_family_3A_pseudogene_4	processed_pseudogene	139.377	158.147	139.634	145.719
RPS13	ribosomal_protein_S13	protein_coding	139.078	135.412	134.126	136.205
CDKN1C	cyclin-dependent_kinase_inhibitor_1C_(p57_Kip2)	protein_coding	138.347	142.417	132.457	137.74
RPL36AL	ribosomal_protein_L36a_like	protein_coding	138.306	132.678	135.514	135.499
EFEMP1	EGF_containing_fibulin-like_extracellular_matrix_protein_1	protein_coding	138.159	142.785	147.963	142.969
RHOA	ras_homolog_family_member_A	protein_coding	137.949	141.961	135.171	138.36
ID1	inhibitor_of_DNA_binding_1_dominant_negative_helix-loop-helix_protein	protein_coding	137.697	135.824	141.918	138.48
RPL13	ribosomal_protein_L13	protein_coding	137.682	139.689	127.02	134.797
ERICH5	glutamate_rich_5	protein_coding	137.328	138.736	140.815	138.959
COL1A2	collagen_type_I_alpha_2	protein_coding	137.184	138.926	142.757	139.622
LAMB1	laminin_subunit_beta_1	protein_coding	136.548	131.625	134.585	134.253
DDX5	DEAD_(Asp-Glu-Ala-Asp)_box_helicase_5	protein_coding	136.45	135.128	137.748	136.442
APEX1	APEX_nuclease_(multifunctional_DNA_repair_enzyme)_1	protein_coding	136.318	135.177	130.914	134.137
RPL15	ribosomal_protein_L15	protein_coding	136.143	139.723	137.701	137.856
NID1	nidogen_1	protein_coding	136.056	139.402	139.377	138.278
LAPTM4B	lysosomal_protein_transmembrane_4_beta	protein_coding	134.496	133.723	136.069	134.762
RPL36	ribosomal_protein_L36	protein_coding	134.101	137.615	122.257	131.324
CPE	carboxypeptidase_E	protein_coding	133.902	134.566	140.437	136.302
YWHAZ	tyrosine_3-monooxygenase/tryptophan_5-monooxygenase_activation_protein_zeta	protein_coding	133.67	138.126	133.29	135.029
CDKN1A	cyclin-dependent_kinase_inhibitor_1A_(p21_Cip1)	protein_coding	133.24	132.258	132.545	132.681
SMS	spermine_synthase	protein_coding	132.273	128.255	126.771	129.1
GNB2L1	guanine_nucleotide_binding_protein_(G_protein)_beta_polypeptide_2-like_1	protein_coding	132.248	134.217	131.462	132.642
TCEB2	transcription_elongation_factor_B_(SIII)_polypeptide_2_(18kDa_elongin_B)	protein_coding	131.525	135.17	125.471	130.722
S100A4	S100_calcium_binding_protein_A4	protein_coding	131.448	132.935	127.914	130.766
P3H2	prolyl_3-hydroxylase_2	protein_coding	131.063	130.263	128.294	129.873
COX7C	cytochrome_c_oxidase_subunit_VIIc	protein_coding	129.3	128.505	117.047	124.951
IGFBP2	insulin_like_growth_factor_binding_protein_2	protein_coding	128.308	133.52	141.537	134.455
BTF3	basic_transcription_factor_3	protein_coding	127.743	126.403	121.314	125.153
EEF1B2	eukaryotic_translation_elongation_factor_1_beta_2	protein_coding	127.394	138.58	130.314	132.096
EIF4H	eukaryotic_translation_initiation_factor_4H	protein_coding	126.892	128.894	125.876	127.22
WLS	wntless_Wnt_ligand_secretion_mediator	protein_coding	126.546	127.466	140.54	131.517
DAD1	defender_against_cell_death_1	protein_coding	126.142	123.939	129.367	126.483
LGALS1	lectin_galactoside-binding_soluble_1	protein_coding	125.126	122.173	113.664	120.321
SET	SET_nuclear_proto-oncogene	protein_coding	125.028	127.102	121.329	124.486
SLC2A3	solute_carrier_family_2_(facilitated_glucose_transporter)_member_3	protein_coding	125.008	129.107	131.311	128.476
DCBLD2	discoidin_CUB_and_LCCL_domain_containing_2	protein_coding	124.807	126.936	127.326	126.356
EIF5A	eukaryotic_translation_initiation_factor_5A	protein_coding	124.75	103.344	109.258	112.451
PSMA7	proteasome_subunit_alpha_7	protein_coding	124.581	114.615	110.644	116.613
DNAJA1	DnaJ_heat_shock_protein_family_(Hsp40)_member_A1	protein_coding	124.501	123.899	125.244	124.548
SHC1	SHC_(Src_homology_2_domain_containing)_transforming_protein_1	protein_coding	124.335	118.896	113.638	118.956
SLC3A2	solute_carrier_family_3_(amino_acid_transporter_heavy_chain)_member_2	protein_coding	124.324	126.39	130.477	127.063
TUBB2A	tubulin_beta_2A_class_IIa	protein_coding	124.031	131.854	119.976	125.287
RPL18	ribosomal_protein_L18	protein_coding	123.278	133.125	125.19	127.198
LDHA	lactate_dehydrogenase_A	protein_coding	123.244	128.344	124.955	125.514
LAPTM4A	lysosomal_protein_transmembrane_4_alpha	protein_coding	122.788	130.336	128.991	127.372
COL4A5	collagen_type_IV_alpha_5	protein_coding	122.55	128.006	124.144	124.9
RPL37A	ribosomal_protein_L37a	protein_coding	122.425	115.016	109.14	115.527
RPL9	ribosomal_protein_L9	protein_coding	121.652	123.672	117.184	120.836
SERPINH1	serpin_peptidase_inhibitor_clade_H_(heat_shock_protein_47)_member_1_(collagen_binding_protein_1)	protein_coding	121.475	118.422	128.295	122.731
UBC	ubiquitin_C	protein_coding	120.865	112.738	122.738	118.781
SLC38A2	solute_carrier_family_38_member_2	protein_coding	120.863	125.091	123.831	123.262
TUBB4B	tubulin_beta_4B_class_IVb	protein_coding	120.369	123.23	126.966	123.521
RPL39	ribosomal_protein_L39	protein_coding	119.929	117.989	105.089	114.336
CANX	calnexin	protein_coding	119.682	123.867	124.472	122.673
ANKRD1	ankyrin_repeat_domain_1_(cardiac_muscle)	protein_coding	119.612	123.576	129.6	124.263
UBA1	ubiquitin-like_modifier_activating_enzyme_1	protein_coding	118.923	121.058	116.734	118.905
BRK1	BRICK1_SCAR/WAVE_actin-nucleating_complex_subunit	protein_coding	118.247	117.793	112.365	116.135
HSPD1	heat_shock_protein_family_D_(Hsp60)_member_1	protein_coding	117.405	123.649	120.493	120.516
HMGN3	high_mobility_group_nucleosomal_binding_domain_3	protein_coding	117.125	112.5	110.251	113.292
TRIM28	tripartite_motif_containing_28	protein_coding	116.061	119.13	111.857	115.683
RPL32	ribosomal_protein_L32	protein_coding	115.938	112	110.913	112.95
C19orf43	chromosome_19_open_reading_frame_43	protein_coding	115.85	108.545	102.315	108.904
RPS3A	ribosomal_protein_S3A	protein_coding	115.225	103.16	112.591	110.325
NCL	nucleolin	protein_coding	114.979	118.102	118.654	117.245
UCHL1	ubiquitin_C-terminal_hydrolase_L1	protein_coding	114.74	110.082	110.245	111.689
SNRNP70	small_nuclear_ribonucleoprotein_U1_70kDa_subunit	protein_coding	114.07	97.0019	90.7676	100.613
TIMP1	TIMP_metallopeptidase_inhibitor_1	protein_coding	113.748	111.197	118.852	114.599
EIF2S3	eukaryotic_translation_initiation_factor_2_subunit_gamma	protein_coding	113.686	120.265	113.547	115.833
YWHAG	tyrosine_3-monooxygenase/tryptophan_5-monooxygenase_activation_protein_gamma	protein_coding	112.162	111.169	112.564	111.965
TPM1	tropomyosin_1_(alpha)	protein_coding	111.203	110.336	111.611	111.05
DDX17	DEAD_(Asp-Glu-Ala-Asp)_box_helicase_17	protein_coding	110.622	109.532	106.463	108.873
KIAA1147	KIAA1147	protein_coding	110.334	113.701	106.437	110.158
RPL10	ribosomal_protein_L10	protein_coding	110.138	106.039	105.098	107.092
PGK1	phosphoglycerate_kinase_1	protein_coding	109.854	112.468	114.313	112.212
NDUFB7	NADH:ubiquinone_oxidoreductase_subunit_B7	protein_coding	109.419	93.8852	103.942	102.415
VCP	valosin_containing_protein	protein_coding	109.199	114.527	109.408	111.044
CHPF	chondroitin_polymerizing_factor	protein_coding	108.374	105.132	107.417	106.974
EID1	EP300_interacting_inhibitor_of_differentiation_1	protein_coding	107.941	105.154	105.85	106.315
ARF1	ADP_ribosylation_factor_1	protein_coding	107.712	113.803	108.588	110.034
LINC00657	long_intergenic_non-protein_coding_RNA_657	lincRNA	107.487	109.323	111.795	109.535
RAC1	ras-related_C3_botulinum_toxin_substrate_1_(rho_family_small_GTP_binding_protein_Rac1)	protein_coding	106.978	111.753	105.911	108.214
RPL31	ribosomal_protein_L31	protein_coding	106.975	104.654	99.7723	103.801
KDELR1	KDEL_endoplasmic_reticulum_protein_retention_receptor_1	protein_coding	106.708	102.648	114.365	107.907
XRCC6	X-ray_repair_complementing_defective_repair_in_Chinese_hamster_cells_6	protein_coding	106.538	110.21	105.753	107.5
HS6ST1	heparan_sulfate_6-O-sulfotransferase_1	protein_coding	106.483	109.316	99.0611	104.953
INAFM2	InaF-motif_containing_2	antisense	106.439	107.218	109.984	107.88
ROMO1	reactive_oxygen_species_modulator_1	protein_coding	105.67	102.271	93.0635	100.335
AP2M1	adaptor_related_protein_complex_2_mu_1_subunit	protein_coding	105.639	103.239	102.787	103.888
PITX3	paired-like_homeodomain_3	protein_coding	105.521	108.496	103.124	105.714
NOP10	NOP10_ribonucleoprotein	protein_coding	105.368	103.131	110.301	106.266
RPS24	ribosomal_protein_S24	protein_coding	105.099	105.719	104.872	105.23
MAF	v-maf_avian_musculoaponeurotic_fibrosarcoma_oncogene_homolog	protein_coding	104.766	105.157	103.015	104.313
TGFB2-AS1	TGFB2_antisense_RNA_1_(head_to_head)	antisense	104.213	105.538	113.144	107.632
CTNNB1	catenin_beta_1	protein_coding	104.13	105.686	103.741	104.519
COL4A6	collagen_type_IV_alpha_6	protein_coding	103.494	106.838	107.299	105.877
CSDE1	cold_shock_domain_containing_E1_RNA_binding	protein_coding	103.396	105.402	103.009	103.935
TGFB2	transforming_growth_factor_beta_2	protein_coding	103.379	107.329	109.37	106.692
RPL23	ribosomal_protein_L23	protein_coding	102.627	103.312	103.813	103.251
RHOB	ras_homolog_family_member_B	protein_coding	102.368	102.999	100.862	102.076
PRDX1	peroxiredoxin_1	protein_coding	101.667	105.09	103.499	103.419
PLD3	phospholipase_D_family_member_3	protein_coding	101.354	104.304	103.654	103.104
RPL34	ribosomal_protein_L34	protein_coding	100.816	97.8001	93.2018	97.2725
TTYH3	tweety_family_member_3	protein_coding	99.5818	97.3461	97.284	98.0707
DBN1	drebrin_1	protein_coding	99.3829	98.8675	98.0942	98.7815
MAGED2	MAGE_family_member_D2	protein_coding	98.4967	99.7926	98.3291	98.8728
TPM2	tropomyosin_2_(beta)	protein_coding	98.4091	91.0874	92.3767	93.9577
NONO	non-POU_domain_containing_octamer-binding	protein_coding	98.266	98.0846	97.8353	98.062
SF3B5	splicing_factor_3b_subunit_5	protein_coding	97.9973	90.7105	87.6893	92.1324
RPS5	ribosomal_protein_S5	protein_coding	97.9024	100.104	98.6875	98.8981
CCND1	cyclin_D1	protein_coding	97.893	95.5672	103.136	98.8653
CHMP4B	charged_multivesicular_body_protein_4B	protein_coding	97.8491	99.739	105.351	100.98
RPS2P5	ribosomal_protein_S2_pseudogene_5	processed_pseudogene	97.7229	88.8563	99.6963	95.4252
FKBP10	FK506_binding_protein_10	protein_coding	97.7069	95.7442	93.4615	95.6375
GANAB	glucosidase_alpha;_neutral_AB	protein_coding	97.2552	93.2222	98.9035	96.4603
POLR2L	polymerase_(RNA)_II_(DNA_directed)_polypeptide_L_7.6kDa	protein_coding	97.2197	94.2793	93.0602	94.8531
COX6B1	cytochrome_c_oxidase_subunit_VIb_polypeptide_1_(ubiquitous)	protein_coding	97.1873	101.441	90.1953	96.2746
SFPQ	splicing_factor_proline/glutamine-rich	protein_coding	97.0079	95.7643	94.9224	95.8982
HNRNPU	heterogeneous_nuclear_ribonucleoprotein_U_(scaffold_attachment_factor_A)	protein_coding	95.9986	95.6836	97.9818	96.5547
TMED9	transmembrane_p24_trafficking_protein_9	protein_coding	95.9183	92.2504	99.0437	95.7375
GNAS	GNAS_complex_locus	protein_coding	95.8241	96.5818	96.0898	96.1652
FAM127A	family_with_sequence_similarity_127_member_A	protein_coding	95.3937	99.7564	93.2299	96.1267
ODC1	ornithine_decarboxylase_1	protein_coding	95.1802	95.4002	89.9821	93.5208
CALU	calumenin	protein_coding	94.3881	97.8337	102.448	98.2231
FSCN1	fascin_actin-bundling_protein_1	protein_coding	94.0388	95.4281	96.0115	95.1595
WBP5	WW_domain_binding_protein_5	protein_coding	93.5919	99.5207	85.1472	92.7533
SRRM2	serine/arginine_repetitive_matrix_2	protein_coding	93.4491	80.732	79.338	84.5064
ACADVL	acyl-CoA_dehydrogenase_very_long_chain	protein_coding	93.2115	78.7354	76.2772	82.7414
PGD	phosphogluconate_dehydrogenase	protein_coding	92.9841	93.4351	91.3719	92.597
HNRNPA3	heterogeneous_nuclear_ribonucleoprotein_A3	protein_coding	92.6832	94.8157	92.2134	93.2374
FTH1	ferritin_heavy_polypeptide_1	protein_coding	92.2811	69.9441	97.5464	86.5905
ENC1	ectodermal-neural_cortex_1_(with_BTB_domain)	protein_coding	92.2141	94.6651	91.6897	92.8563
EPHA2	EPH_receptor_A2	protein_coding	92.1813	93.1164	94.9807	93.4261
CCT6A	chaperonin_containing_TCP1_subunit_6A_(zeta_1)	protein_coding	91.9346	91.1367	90.6655	91.2456
PXDN	peroxidasin	protein_coding	91.8537	92.3974	94.853	93.0347
CTSZ	cathepsin_Z	protein_coding	91.5444	91.0586	87.9335	90.1789
COL5A1	collagen_type_V_alpha_1	protein_coding	91.2916	87.345	90.5621	89.7329
TAGLN	transgelin	protein_coding	91.0999	91.7559	97.9156	93.5905
ATP6V1G1	ATPase_H+_transporting_lysosomal_13kDa_V1_subunit_G1	protein_coding	91.0908	91.3936	90.0248	90.8364
ANXA2	annexin_A2	protein_coding	90.9534	89.3501	87.5683	89.2906
CHCHD2	coiled-coil-helix-coiled-coil-helix_domain_containing_2	protein_coding	90.9044	87.0075	88.7578	88.8899
CCT7	chaperonin_containing_TCP1_subunit_7_(eta)	protein_coding	90.567	86.622	86.0397	87.7429
AKAP12	A-kinase_anchoring_protein_12	protein_coding	90.4453	89.4266	96.0993	91.9904
PDIA4	protein_disulfide_isomerase_family_A_member_4	protein_coding	90.1472	93.6185	96.5697	93.4451
HNRNPC	heterogeneous_nuclear_ribonucleoprotein_C_(C1/C2)	protein_coding	90.0298	92.1103	88.12	90.0867
PGRMC1	progesterone_receptor_membrane_component_1	protein_coding	89.9502	93.9481	94.4136	92.7706
H3F3A	H3_histone_family_3A	protein_coding	89.7776	95.1252	95.4709	93.4579
TGFB1	transforming_growth_factor_beta_1	protein_coding	89.3308	85.3314	89.9406	88.201
STRAP	serine/threonine_kinase_receptor_associated_protein	protein_coding	89.2625	89.0492	89.3316	89.2145
EIF4A2	eukaryotic_translation_initiation_factor_4A2	protein_coding	88.3192	88.4337	85.1908	87.3146
MYL6	myosin_light_chain_6	protein_coding	88.2543	82.4557	83.1656	84.6252
PNMA1	paraneoplastic_Ma_antigen_1	protein_coding	88.0273	87.545	85.6969	87.0897
ILF2	interleukin_enhancer_binding_factor_2	protein_coding	87.8852	91.4452	87.3309	88.8871
NES	nestin	protein_coding	87.8361	87.4776	89.647	88.3202
RPL27A	ribosomal_protein_L27a	protein_coding	87.8143	88.8245	88.6955	88.4448
EMILIN2	elastin_microfibril_interfacer_2	protein_coding	87.7232	88.9604	88.8858	88.5232
S100A16	S100_calcium_binding_protein_A16	protein_coding	87.668	93.4605	79.5955	86.908
RAN	RAN_member_RAS_oncogene_family	protein_coding	87.5116	87.9598	86.2825	87.2513
COL18A1	collagen_type_XVIII_alpha_1	protein_coding	87.4815	80.8793	88.585	85.6486
SOX2	SRY-box_2	protein_coding	87.4061	89.2423	87.6728	88.107
ACTR2	ARP2_actin-related_protein_2_homolog_(yeast)	protein_coding	87.1414	91.613	90.3806	89.7116
PLXNB2	plexin_B2	protein_coding	87.0999	82.7568	85.6627	85.1731
HNRNPDL	heterogeneous_nuclear_ribonucleoprotein_D_like	protein_coding	86.4043	80.774	80.4372	82.5385
HMGN2	high_mobility_group_nucleosomal_binding_domain_2	protein_coding	86.2855	88.0883	85.074	86.4826
FKBP8	FK506_binding_protein_8	protein_coding	86.151	83.4354	79.9573	83.1812
PPDPF	pancreatic_progenitor_cell_differentiation_and_proliferation_factor	protein_coding	85.9411	79.8686	87.7739	84.5279
RPN2	ribophorin_II	protein_coding	85.5941	88.0961	90.2829	87.991
ATF4	activating_transcription_factor_4	protein_coding	85.4635	82.2942	86.7642	84.8406
CDV3	CDV3_homolog_(mouse)	protein_coding	85.3569	87.6475	89.9925	87.6656
ACTN4	actinin_alpha_4	protein_coding	85.1615	81.2436	87.3607	84.5886
TOMM20	translocase_of_outer_mitochondrial_membrane_20_homolog_(yeast)	protein_coding	85.1107	85.5042	86.7529	85.7893
EIF1	eukaryotic_translation_initiation_factor_1	protein_coding	85.0583	83.472	83.4299	83.9867
ABLIM1	actin_binding_LIM_protein_1	protein_coding	84.6026	87.156	85.7258	85.8281
PSMB5	proteasome_subunit_beta_5	protein_coding	84.242	85.0661	83.3464	84.2182
CCT3	chaperonin_containing_TCP1_subunit_3_(gamma)	protein_coding	84.1029	84.8223	86.8059	85.2437
H1FX	H1_histone_family_member_X	protein_coding	84.0528	74.859	82.4424	80.4514
PPP1R14B	protein_phosphatase_1_regulatory_inhibitor_subunit_14B	protein_coding	83.551	86.8483	79.5959	83.3317
SEPTIN2	septin_2	protein_coding	83.5291	87.321	83.2044	84.6848
GDI2	GDP_dissociation_inhibitor_2	protein_coding	83.1684	81.5579	82.6428	82.4564
KPNA2	karyopherin_alpha_2_(RAG_cohort_1_importin_alpha_1)	protein_coding	82.9365	88.9068	82.0219	84.6217
RPS26	ribosomal_protein_S26	protein_coding	82.8922	85.0429	75.8269	81.254
HNRNPH1	heterogeneous_nuclear_ribonucleoprotein_H1_(H)	protein_coding	82.3541	78.866	77.6353	79.6185
EIF3I	eukaryotic_translation_initiation_factor_3_subunit_I	protein_coding	82.3091	83.6336	78.684	81.5422
H19	H19_imprinted_maternally_expressed_transcript_(non-protein_coding)	processed_transcript	82.0359	65.2272	86.3631	77.8754
IVNS1ABP	influenza_virus_NS1A_binding_protein	protein_coding	81.8421	82.8386	81.0236	81.9014
H1F0	H1_histone_family_member_0	protein_coding	81.8027	82.4226	83.1096	82.445
SURF4	surfeit_4	protein_coding	81.772	82.0685	83.6456	82.4954
PTBP1	polypyrimidine_tract_binding_protein_1	protein_coding	81.6255	83.2689	78.9929	81.2958
H3F3B	H3_histone_family_3B_(H3.3B)	protein_coding	81.4629	83.0934	81.8073	82.1212
HIF1A	hypoxia_inducible_factor_1_alpha_subunit_(basic_helix-loop-helix_transcription_factor)	protein_coding	81.2535	90.1582	84.594	85.3352
EIF4G1	eukaryotic_translation_initiation_factor_4_gamma_1	protein_coding	80.8089	81.2822	82.3613	81.4841
CALM2	calmodulin_2_(phosphorylase_kinase_delta)	protein_coding	80.6098	81.2668	79.8889	80.5885
EZR	ezrin	protein_coding	80.533	80.352	86.3329	82.406
CFL1	cofilin_1_(non-muscle)	protein_coding	80.2176	80.0208	80.4207	80.2197
AKIRIN1	akirin_1	protein_coding	80.1157	80.5793	82.3114	81.0021
FKBP1A	FK506_binding_protein_1A	protein_coding	79.5883	83.56	77.9993	80.3825
SERINC1	serine_incorporator_1	protein_coding	79.5409	76.8601	82.4235	79.6082
MMP14	matrix_metallopeptidase_14	protein_coding	79.4241	80.9148	84.4161	81.585
OBSL1	obscurin-like_1	protein_coding	79.4169	71.9423	69.1292	73.4961
GNB1	guanine_nucleotide_binding_protein_(G_protein)_beta_polypeptide_1	protein_coding	79.3227	80.9494	77.7168	79.3296
IER3	immediate_early_response_3	protein_coding	79.3043	84.09	83.2332	82.2091
NKAIN4	Na+/K+_transporting_ATPase_interacting_4	protein_coding	79.2638	74.8149	74.1779	76.0855
UQCRH	ubiquinol-cytochrome_c_reductase_hinge_protein	protein_coding	79.24	80.3638	79.5992	79.7343
TMBIM6	transmembrane_BAX_inhibitor_motif_containing_6	protein_coding	79.1393	82.5754	84.7887	82.1678
GPX4	glutathione_peroxidase_4	protein_coding	78.7461	75.8309	76.9336	77.1702
RAB7A	RAB7A_member_RAS_oncogene_family	protein_coding	78.5966	76.2349	80.6962	78.5093
SEC61A1	Sec61_translocon_alpha_1_subunit	protein_coding	78.3852	76.6529	81.5235	78.8539
MARCKS	myristoylated_alanine-rich_protein_kinase_C_substrate	protein_coding	78.2564	77.8495	77.6484	77.9181
DYNLL1	dynein_light_chain_LC8-type_1	protein_coding	78.1342	75.908	78.1844	77.4089
LOXL1	lysyl_oxidase_like_1	protein_coding	77.9722	79.3602	77.7973	78.3766
TXN	thioredoxin	protein_coding	77.8903	79.8696	70.4733	76.0777
ANXA5	annexin_A5	protein_coding	77.8579	82.3493	80.9894	80.3988
ARF4	ADP_ribosylation_factor_4	protein_coding	77.839	81.5774	82.7972	80.7379
PDIA3	protein_disulfide_isomerase_family_A_member_3	protein_coding	77.2056	75.7902	83.0048	78.6669
LENG8	leukocyte_receptor_cluster_(LRC)_member_8	protein_coding	77.0843	63.2724	59.5233	66.6266
HINT1	histidine_triad_nucleotide_binding_protein_1	protein_coding	77.0828	73.4906	74.1811	74.9181
BANF1	barrier_to_autointegration_factor_1	protein_coding	77.0678	79.7334	75.3551	77.3854
HDGF	hepatoma-derived_growth_factor	protein_coding	76.8006	81.3749	79.6292	79.2682
NID2	nidogen_2	protein_coding	76.64	75.8209	75.6947	76.0518
TMEM2	transmembrane_protein_2	protein_coding	76.5379	80.482	78.9057	78.6419
MTCH1	mitochondrial_carrier_1	protein_coding	76.4557	76.6647	75.6511	76.2571
F2R	coagulation_factor_II_(thrombin)_receptor	protein_coding	76.0457	74.1388	76.1268	75.4371
CNN2	calponin_2	protein_coding	75.7375	75.8566	82.2001	77.9314
CCT8	chaperonin_containing_TCP1_subunit_8_(theta)	protein_coding	75.7282	79.7949	75.3342	76.9524
MALAT1	metastasis_associated_lung_adenocarcinoma_transcript_1_(non-protein_coding)	lincRNA	75.6085	67.9593	77.6314	73.7331
XRCC5	X-ray_repair_complementing_defective_repair_in_Chinese_hamster_cells_5	protein_coding	75.4657	77.8206	74.4225	75.9029
MAPRE1	microtubule_associated_protein_RP/EB_family_member_1	protein_coding	75.3665	76.7832	73.4321	75.1939
RPS7	ribosomal_protein_S7	protein_coding	75.3373	79.1389	76.4948	76.9903
PSMB4	proteasome_subunit_beta_4	protein_coding	75.3157	71.9138	74.4314	73.887
CKAP4	cytoskeleton-associated_protein_4	protein_coding	75.3139	79.1783	78.0391	77.5104
DRAP1	DR1-associated_protein_1_(negative_cofactor_2_alpha)	protein_coding	75.2765	72.8834	69.4185	72.5262
CAPNS1	calpain_small_subunit_1	protein_coding	74.8922	76.4284	75.7673	75.696
PTGES3	prostaglandin_E_synthase_3	protein_coding	74.6766	77.1194	77.0312	76.2757
GNB2	guanine_nucleotide_binding_protein_(G_protein)_beta_polypeptide_2	protein_coding	74.5544	74.3512	72.6811	73.8622
PLS3	plastin_3	protein_coding	74.3298	75.259	76.4345	75.3411
TMEM160	transmembrane_protein_160	protein_coding	74.0697	73.7288	59.3775	69.0587
CIRBP	cold_inducible_RNA_binding_protein	protein_coding	74.0616	69.3452	66.5256	69.9774
U2AF2	U2_small_nuclear_RNA_auxiliary_factor_2	protein_coding	73.2991	68.1009	69.3762	70.2587
CAPZB	capping_protein_(actin_filament)_muscle_Z-line_beta	protein_coding	73.2388	74.4626	70.808	72.8365
DDOST	dolichyl-diphosphooligosaccharide--protein_glycosyltransferase_subunit_(non-catalytic)	protein_coding	73.213	77.7463	78.1559	76.3717
MXRA8	matrix-remodelling_associated_8	protein_coding	73.1938	71.3259	73.2837	72.6011
B4GALT1	UDP-Gal:betaGlcNAc_beta_14-_galactosyltransferase_polypeptide_1	protein_coding	73.1874	75.4333	72.982	73.8676
SNRPB	small_nuclear_ribonucleoprotein_polypeptides_B_and_B1	protein_coding	73.1413	70.6865	63.6348	69.1542
ISYNA1	inositol-3-phosphate_synthase_1	protein_coding	72.9432	72.651	72.9031	72.8324
CUTA	cutA_divalent_cation_tolerance_homolog_(E._coli)	protein_coding	72.8368	71.9856	76.9439	73.9221
KHDRBS1	KH_domain_containing_RNA_binding_signal_transduction_associated_1	protein_coding	72.8089	74.5182	74.0252	73.7841
NAP1L4	nucleosome_assembly_protein_1-like_4	protein_coding	72.763	76.5569	72.6304	73.9834
PFDN2	prefoldin_subunit_2	protein_coding	72.538	69.9813	63.3906	68.6366
VDAC1	voltage-dependent_anion_channel_1	protein_coding	72.4941	77.5634	74.5525	74.87
BEX4	brain_expressed_X-linked_4	protein_coding	72.2754	63.5657	68.6605	68.1672
RPL38	ribosomal_protein_L38	protein_coding	72.1977	64.4147	63.9826	66.865
NUCKS1	nuclear_casein_kinase_and_cyclin-dependent_kinase_substrate_1	protein_coding	72.0393	76.0319	69.1389	72.4034
KHSRP	KH-type_splicing_regulatory_protein	protein_coding	71.8718	72.0636	74.2409	72.7254
CALM3	calmodulin_3_(phosphorylase_kinase_delta)	protein_coding	71.8051	70.636	74.7035	72.3815
CYR61	cysteine-rich_angiogenic_inducer_61	protein_coding	71.7989	67.0696	76.8055	71.8913
RPL28	ribosomal_protein_L28	protein_coding	71.6187	70.9616	68.4558	70.3454
UBA52	ubiquitin_A-52_residue_ribosomal_protein_fusion_product_1	protein_coding	71.6173	71.5961	66.8221	70.0118
TCEAL8	transcription_elongation_factor_A_(SII)-like_8	protein_coding	71.5422	69.159	66.1823	68.9611
COL6A1	collagen_type_VI_alpha_1	protein_coding	71.4684	65.668	73.3744	70.1703
PDLIM7	PDZ_and_LIM_domain_7	protein_coding	71.4354	62.2338	62.1597	65.2763
SDC2	syndecan_2	protein_coding	71.3624	72.0431	74.5959	72.6671
ST13	suppression_of_tumorigenicity_13_(colon_carcinoma)_(Hsp70_interacting_protein)	protein_coding	71.2352	74.6455	76.0659	73.9822
LHFP	lipoma_HMGIC_fusion_partner	protein_coding	71.1809	70.7797	72.1963	71.3856
OSTC	oligosaccharyltransferase_complex_subunit_(non-catalytic)	protein_coding	71.1216	74.9	72.9331	72.9849
BASP1	brain_abundant_membrane_attached_signal_protein_1	protein_coding	71.0496	72.0582	72.7555	71.9544
ACTN1	actinin_alpha_1	protein_coding	70.8769	69.6934	72.8665	71.1456
TMEM14C	transmembrane_protein_14C	protein_coding	70.8017	65.5928	72.563	69.6525
PRDX4	peroxiredoxin_4	protein_coding	70.7065	72.0487	67.116	69.9571
ANP32B	acidic_nuclear_phosphoprotein_32_family_member_B	protein_coding	70.6196	70.4783	71.2669	70.7883
ILF3	interleukin_enhancer_binding_factor_3	protein_coding	70.0809	67.8765	69.104	69.0205
MCL1	myeloid_cell_leukemia_1	protein_coding	70.0411	69.1099	69.0625	69.4045
SLC25A5	solute_carrier_family_25_(mitochondrial_carrier;_adenine_nucleotide_translocator)_member_5	protein_coding	69.6199	75.2083	67.4707	70.7663
POMP	proteasome_maturation_protein	protein_coding	69.4278	72.7456	67.5597	69.911
TUFM	Tu_translation_elongation_factor_mitochondrial	protein_coding	69.3841	66.3049	73.3566	69.6819
PSMB6	proteasome_subunit_beta_6	protein_coding	69.3723	64.8014	65.343	66.5056
UBB	ubiquitin_B	protein_coding	69.2986	56.2085	71.7109	65.7393
UBL5	ubiquitin_like_5	protein_coding	69.2944	68.6532	57.6902	65.2126
PSMB1	proteasome_subunit_beta_1	protein_coding	69.2415	72.5554	68.3772	70.058
PARK7	parkinson_protein_7	protein_coding	69.1477	71.4264	69.7825	70.1189
CKS2	CDC28_protein_kinase_regulatory_subunit_2	protein_coding	68.6414	77.3669	76.532	74.1801
TIMM23	translocase_of_inner_mitochondrial_membrane_23_homolog_(yeast)	protein_coding	68.5092	68.9206	67.3805	68.2701
CDC34	cell_division_cycle_34	protein_coding	68.481	67.8643	70.6168	68.9874
RPL14	ribosomal_protein_L14	protein_coding	68.3608	67.5632	67.1511	67.6917
TPM4	tropomyosin_4	protein_coding	68.3396	69.6643	68.6559	68.8866
RNF5	ring_finger_protein_5_E3_ubiquitin_protein_ligase	protein_coding	68.1995	70.2587	65.2598	67.906
CCL2	chemokine_(C-C_motif)_ligand_2	protein_coding	68.0066	69.0983	77.418	71.5076
GRINA	glutamate_receptor_ionotropic_N-methyl_D-aspartate-associated_protein_1_(glutamate_binding)	protein_coding	68.0061	67.118	71.1403	68.7548
MAGED1	MAGE_family_member_D1	protein_coding	67.8674	67.1169	69.2946	68.093
PSMB7	proteasome_subunit_beta_7	protein_coding	67.7717	66.0361	64.293	66.0336
COLGALT2	collagen_beta(1-O)galactosyltransferase_2	protein_coding	67.7126	70.0662	69.2902	69.023
ZFP36L2	ZFP36_ring_finger_protein-like_2	protein_coding	67.5845	72.0255	71.3288	70.313
ECHS1	enoyl-CoA_hydratase_short_chain_1_mitochondrial	protein_coding	67.4476	65.1435	65.7931	66.128
MRC2	mannose_receptor_C_type_2	protein_coding	67.1926	63.8693	67.3699	66.1439
TPT1	tumor_protein_translationally-controlled_1	protein_coding	66.8761	63.3475	59.8912	63.3716
MORF4L1	mortality_factor_4_like_1	protein_coding	66.8304	66.8121	65.0103	66.2176
GPC4	glypican_4	protein_coding	66.7565	67.0198	69.8316	67.8693
TGFBR1	transforming_growth_factor_beta_receptor_I	protein_coding	66.6966	70.0971	67.19	67.9946
HNRNPF	heterogeneous_nuclear_ribonucleoprotein_F	protein_coding	66.5007	68.0011	65.7897	66.7638
RBM24	RNA_binding_motif_protein_24	protein_coding	66.5001	69.9241	64.0544	66.8262
CA2	carbonic_anhydrase_II	protein_coding	66.1597	68.9837	71.9976	69.047
C19orf53	chromosome_19_open_reading_frame_53	protein_coding	66.0177	64.5027	64.9544	65.1583
UQCR10	ubiquinol-cytochrome_c_reductase_complex_III_subunit_X	protein_coding	65.9639	61.7857	64.984	64.2445
SNRPD2	small_nuclear_ribonucleoprotein_D2_polypeptide	protein_coding	65.9269	61.4629	61.7833	63.0577
GTF3C6	general_transcription_factor_IIIC_subunit_6	protein_coding	65.8953	72.1084	61.3866	66.4634
CCT4	chaperonin_containing_TCP1_subunit_4_(delta)	protein_coding	65.8479	68.6111	67.1853	67.2148
EIF3A	eukaryotic_translation_initiation_factor_3_subunit_A	protein_coding	65.6567	69.358	66.7569	67.2572
COX5B	cytochrome_c_oxidase_subunit_Vb	protein_coding	65.5487	64.6109	68.1227	66.0941
CD99	CD99_molecule	protein_coding	65.5244	66.7532	65.1344	65.804
USMG5	up-regulated_during_skeletal_muscle_growth_5_homolog_(mouse)	protein_coding	65.4899	56.5427	72.124	64.7189
PSMB3	proteasome_subunit_beta_3	protein_coding	65.4604	65.4231	65.2522	65.3786
PCNA	proliferating_cell_nuclear_antigen	protein_coding	65.027	69.9261	66.9631	67.3054
HNRNPM	heterogeneous_nuclear_ribonucleoprotein_M	protein_coding	64.8923	66.9165	63.7431	65.184
PHPT1	phosphohistidine_phosphatase_1	protein_coding	64.7828	62.4848	59.4289	62.2321
NDUFA1	NADH:ubiquinone_oxidoreductase_subunit_A1	protein_coding	64.7503	61.0899	60.2162	62.0188
FUS	FUS_RNA_binding_protein	protein_coding	64.6385	59.0553	61.8183	61.8373
IFITM2	interferon_induced_transmembrane_protein_2	protein_coding	64.6066	62.3217	58.1079	61.6788
PELI1	pellino_E3_ubiquitin_protein_ligase_1	protein_coding	64.5329	67.571	65.1258	65.7432
ATP1B3	ATPase_Na+/K+_transporting_beta_3_polypeptide	protein_coding	64.2701	63.1389	67.0864	64.8318
TNFRSF12A	tumor_necrosis_factor_receptor_superfamily_member_12A	protein_coding	64.237	60.5992	63.8165	62.8842
SLC39A7	solute_carrier_family_39_(zinc_transporter)_member_7	protein_coding	64.2363	60.1618	70.038	64.8121
SMARCA1	SWI/SNF_related_matrix_associated_actin_dependent_regulator_of_chromatin_subfamily_a_member_1	protein_coding	64.2107	69.5147	68.8277	67.5177
EFNB2	ephrin-B2	protein_coding	64.144	66.2683	67.7197	66.044
CITED2	Cbp/p300-interacting_transactivator_with_Glu/Asp_rich_carboxy-terminal_domain_2	protein_coding	64.0719	62.4636	70.0272	65.5209
BAX	BCL2-associated_X_protein	protein_coding	63.9849	61.5458	63.8737	63.1348
HMGN1	high_mobility_group_nucleosome_binding_domain_1	protein_coding	63.9585	62.6903	62.0706	62.9064
PFKFB3	6-phosphofructo-2-kinase/fructose-26-biphosphatase_3	protein_coding	63.8119	64.0501	61.9401	63.2673
CTSB	cathepsin_B	protein_coding	63.6615	61.9458	64.9023	63.5032
SERBP1	SERPINE1_mRNA_binding_protein_1	protein_coding	63.6355	67.179	64.1188	64.9777
SPP1	secreted_phosphoprotein_1	protein_coding	63.6155	63.538	78.4007	68.5181
ARL6IP5	ADP_ribosylation_factor_like_GTPase_6_interacting_protein_5	protein_coding	63.5377	66.4811	69.3832	66.4673
OAZ1	ornithine_decarboxylase_antizyme_1	protein_coding	63.4506	60.1553	57.2537	60.2865
TNFRSF10B	tumor_necrosis_factor_receptor_superfamily_member_10b	protein_coding	63.3169	61.0121	63.9626	62.7639
TIMM8B	translocase_of_inner_mitochondrial_membrane_8_homolog_B_(yeast)	protein_coding	62.9181	62.4473	60.3768	61.9141
PSMD2	proteasome_26S_subunit_non-ATPase_2	protein_coding	62.8202	61.655	62.0929	62.1893
KIAA1217	KIAA1217	protein_coding	62.699	64.2877	62.0312	63.006
PHB2	prohibitin_2	protein_coding	62.6176	66.5491	59.8126	62.9931
BAG6	BCL2_associated_athanogene_6	protein_coding	62.5309	60.7648	60.5726	61.2894
SEC61B	Sec61_translocon_beta_subunit	protein_coding	62.5194	62.1261	60.1056	61.5837
TRMT112	tRNA_methyltransferase_11-2_homolog_(S._cerevisiae)	protein_coding	62.4869	69.0646	66.6129	66.0548
MRPS34	mitochondrial_ribosomal_protein_S34	protein_coding	62.4537	56.7287	57.911	59.0311
TUBB6	tubulin_beta_6_class_V	protein_coding	62.4077	61.9602	61.1894	61.8524
PPIAP22	peptidylprolyl_isomerase_A_(cyclophilin_A)_pseudogene_22	processed_pseudogene	62.3842	51.4666	65.706	59.8523
BCAP31	B-cell_receptor-associated_protein_31	protein_coding	62.3349	60.197	61.4062	61.3127
GGA2	golgi-associated_gamma_adaptin_ear_containing_ARF_binding_protein_2	protein_coding	62.3245	63.7815	62.6486	62.9182
PNN	pinin_desmosome_associated_protein	protein_coding	62.2626	61.5533	62.1243	61.9801
CAP1	CAP_adenylate_cyclase-associated_protein_1_(yeast)	protein_coding	62.221	61.7789	61.9159	61.9719
PFN2	profilin_2	protein_coding	62.1093	62.1879	61.2801	61.8591
PDAP1	PDGFA_associated_protein_1	protein_coding	62.0094	62.0131	60.1083	61.3769
SRSF6	serine/arginine-rich_splicing_factor_6	protein_coding	61.9446	64.0151	62.3033	62.7543
STOML2	stomatin_like_2	protein_coding	61.8679	56.6597	63.7726	60.7667
SMARCB1	SWI/SNF_related_matrix_associated_actin_dependent_regulator_of_chromatin_subfamily_b_member_1	protein_coding	61.8636	62.747	59.1797	61.2634
RTN4	reticulon_4	protein_coding	61.4935	63.5347	63.584	62.8707
UBE2M	ubiquitin_conjugating_enzyme_E2M	protein_coding	61.4101	62.4609	63.1787	62.3499
RPS28P7	ribosomal_protein_S28_pseudogene_7	processed_pseudogene	61.2522	53.3966	59.5377	58.0622
CLIC6	chloride_intracellular_channel_6	protein_coding	61.183	59.8606	59.6023	60.2153
ERH	enhancer_of_rudimentary_homolog_(Drosophila)	protein_coding	60.9496	52.7051	59.5132	57.7226
COL6A2	collagen_type_VI_alpha_2	protein_coding	60.8794	58.1589	61.0354	60.0246
SEC61G	Sec61_translocon_gamma_subunit	protein_coding	60.8067	55.0252	59.1935	58.3418
PSAT1	phosphoserine_aminotransferase_1	protein_coding	60.7068	65.5588	64.2731	63.5129
SOD1	superoxide_dismutase_1_soluble	protein_coding	60.5511	62.367	59.081	60.6664
RBMX	RNA_binding_motif_protein_X-linked	protein_coding	60.4808	59.4029	58.8376	59.5738
RPN1	ribophorin_I	protein_coding	60.457	60.982	64.8266	62.0885
PRKCSH	protein_kinase_C_substrate_80K-H	protein_coding	60.2963	57.6006	60.6475	59.5148
RPL37	ribosomal_protein_L37	protein_coding	60.26	53.246	58.5576	57.3545
UBE2J1	ubiquitin_conjugating_enzyme_E2_J1	protein_coding	60.1451	63.1617	59.6934	61
HMGB1	high_mobility_group_box_1	protein_coding	60.0794	62.0183	58.2884	60.1287
ATPIF1	ATPase_inhibitory_factor_1	protein_coding	60.0402	51.5531	50.7255	54.1063
PVRL2	poliovirus_receptor-related_2_(herpesvirus_entry_mediator_B)	protein_coding	60.0316	59.7744	59.4007	59.7356
SPRY2	sprouty_RTK_signaling_antagonist_2	protein_coding	59.9402	63.4342	63.1972	62.1905
IGFBP3	insulin_like_growth_factor_binding_protein_3	protein_coding	59.536	58.9921	63.0098	60.5126
RCC2	regulator_of_chromosome_condensation_2	protein_coding	59.4314	58.2367	59.8684	59.1788
S100A6	S100_calcium_binding_protein_A6	protein_coding	59.3314	55.5913	54.4054	56.4427
H2AFZ	H2A_histone_family_member_Z	protein_coding	59.2611	61.9901	56.4662	59.2391
MEST	mesoderm_specific_transcript	protein_coding	59.1648	59.9678	59.6152	59.5826
H2AFX	H2A_histone_family_member_X	protein_coding	59.1643	67.9714	60.751	62.6289
CD276	CD276_molecule	protein_coding	59.0674	62.005	60.74	60.6041
MAT2A	methionine_adenosyltransferase_II_alpha	protein_coding	59.0107	56.6562	56.7211	57.4627
TRIM8	tripartite_motif_containing_8	protein_coding	58.9713	59.7957	57.6135	58.7935
BGN	biglycan	protein_coding	58.7702	57.2891	59.4649	58.5081
CTTN	cortactin	protein_coding	58.7317	55.7095	53.8718	56.1044
SSX2IP	synovial_sarcoma_X_breakpoint_2_interacting_protein	protein_coding	58.7312	63.6293	58.4577	60.2728
COX5A	cytochrome_c_oxidase_subunit_Va	protein_coding	58.6759	56.2142	59.5525	58.1476
GAP43	growth_associated_protein_43	protein_coding	58.6304	56.939	57.21	57.5931
MLF2	myeloid_leukemia_factor_2	protein_coding	58.5692	60.5977	57.1238	58.7636
PRDX2	peroxiredoxin_2	protein_coding	58.4624	54.4797	61.6473	58.1965
COL11A1	collagen_type_XI_alpha_1	protein_coding	58.44	56.6025	59.3051	58.1159
SERPINB9	serpin_peptidase_inhibitor_clade_B_(ovalbumin)_member_9	protein_coding	58.1968	57.4304	57.1263	57.5845
CCNI	cyclin_I	protein_coding	58.1902	58.1574	61.9649	59.4375
NDUFB10	NADH:ubiquinone_oxidoreductase_subunit_B10	protein_coding	58.0189	55.6196	57.6879	57.1088
GHITM	growth_hormone_inducible_transmembrane_protein	protein_coding	57.8575	57.5619	59.3918	58.2704
MSN	moesin	protein_coding	57.6989	60.9483	59.7716	59.4729
GPC1	glypican_1	protein_coding	57.6408	55.9995	59.068	57.5695
VAT1	vesicle_amine_transport_1	protein_coding	57.6333	59.288	59.6976	58.873
SCD	stearoyl-CoA_desaturase_(delta-9-desaturase)	protein_coding	57.6146	59.3517	57.6324	58.1995
COTL1	coactosin-like_F-actin_binding_protein_1	protein_coding	57.4703	56.0872	56.8941	56.8172
STIP1	stress_induced_phosphoprotein_1	protein_coding	57.3949	58.8096	55.9566	57.387
DSTN	destrin_(actin_depolymerizing_factor)	protein_coding	57.3772	60.3156	56.8898	58.1942
GLO1	glyoxalase_I	protein_coding	57.1691	57.7885	54.4756	56.4777
SRSF5	serine/arginine-rich_splicing_factor_5	protein_coding	57.1596	54.8945	53.1024	55.0522
RAD23B	RAD23_homolog_B_nucleotide_excision_repair_protein	protein_coding	57.126	56.6626	57.7228	57.1705
RAB1A	RAB1A_member_RAS_oncogene_family	protein_coding	56.9052	56.8	56.1095	56.6049
SERPINE1	serpin_peptidase_inhibitor_clade_E_(nexin_plasminogen_activator_inhibitor_type_1)_member_1	protein_coding	56.7253	56.5009	63.5756	58.9339
CDC37	cell_division_cycle_37	protein_coding	56.6549	55.2786	54.3563	55.4299
WDR6	WD_repeat_domain_6	protein_coding	56.6518	54.7292	55.0559	55.4789
SH3BGRL3	SH3_domain_binding_glutamate-rich_protein_like_3	protein_coding	56.6403	55.2557	56.414	56.1033
RP11-34P13.16	NA	processed_pseudogene	56.6152	59.8234	57.9059	58.1148
MRPL51	mitochondrial_ribosomal_protein_L51	protein_coding	56.3314	56.398	53.1966	55.3087
CBX3	chromobox_3	protein_coding	56.1835	57.8827	52.776	55.614
CCT2	chaperonin_containing_TCP1_subunit_2_(beta)	protein_coding	55.9796	58.4148	55.8243	56.7396
C4orf48	chromosome_4_open_reading_frame_48	protein_coding	55.9172	55.4642	53.1906	54.8573
CLDN1	claudin_1	protein_coding	55.873	58.3092	57.9338	57.372
NFE2L1	nuclear_factor_erythroid_2_like_1	protein_coding	55.8328	58.2259	58.6496	57.5694
CCDC124	coiled-coil_domain_containing_124	protein_coding	55.8175	55.5313	51.9767	54.4418
FHL1	four_and_a_half_LIM_domains_1	protein_coding	55.7129	57.4706	56.8172	56.6669
SPTAN1	spectrin_alpha_non-erythrocytic_1	protein_coding	55.6977	53.68	54.1676	54.5151
CLTA	clathrin_light_chain_A	protein_coding	55.6094	59.7563	57.148	57.5046
HLA-A	major_histocompatibility_complex_class_I_A	protein_coding	55.4896	51.5516	53.4099	53.4837
TNC	tenascin_C	protein_coding	55.4883	54.1089	56.8864	55.4945
CCNL2	cyclin_L2	protein_coding	55.3953	50.7675	49.4624	51.8751
HNRNPD	heterogeneous_nuclear_ribonucleoprotein_D	protein_coding	55.3239	55.4889	54.0444	54.9524
LMAN2	lectin_mannose-binding_2	protein_coding	55.2903	54.4119	53.6671	54.4565
CTXN1	cortexin_1	protein_coding	55.2742	51.4763	47.5665	51.439
KDM1A	lysine_(K)-specific_demethylase_1A	protein_coding	55.2261	55.8215	55.3661	55.4712
PEA15	phosphoprotein_enriched_in_astrocytes_15	protein_coding	55.1839	54.5972	56.1187	55.3
TMED10	transmembrane_p24_trafficking_protein_10	protein_coding	55.1177	57.4916	58.3122	56.9739
CUEDC2	CUE_domain_containing_2	protein_coding	54.7743	55.5556	56.479	55.603
NDUFS6	NADH:ubiquinone_oxidoreductase_subunit_S6	protein_coding	54.6168	55.3336	55.3879	55.1128
SARAF	store-operated_calcium_entry-associated_regulatory_factor	protein_coding	54.5223	56.53	57.7321	56.2615
GPC3	glypican_3	protein_coding	54.4036	56.2956	61.6169	57.4387
KLHL14	kelch_like_family_member_14	protein_coding	54.3294	55.0089	51.7164	53.6849
SUMO1	small_ubiquitin-like_modifier_1	protein_coding	54.3278	57.874	51.4266	54.5428
WDR1	WD_repeat_domain_1	protein_coding	54.2604	54.8683	56.6576	55.2621
OST4	oligosaccharyltransferase_complex_subunit_4_(non-catalytic)	protein_coding	54.1251	37.8752	58.0427	50.0143
NT5DC2	5'-nucleotidase_domain_containing_2	protein_coding	54.0652	55.2389	50.1373	53.1472
GOLM1	golgi_membrane_protein_1	protein_coding	53.9762	55.3885	54.8692	54.7446
DHCR24	24-dehydrocholesterol_reductase	protein_coding	53.9655	53.705	54.9413	54.2039
ARHGDIA	Rho_GDP_dissociation_inhibitor_(GDI)_alpha	protein_coding	53.9596	49.2614	47.725	50.3154
GBF1	golgi_brefeldin_A_resistant_guanine_nucleotide_exchange_factor_1	protein_coding	53.8968	55.6253	51.689	53.737
MFSD14C	major_facilitator_superfamily_domain_containing_14C	protein_coding	53.7154	55.6777	56.4052	55.2661
SLC25A3	solute_carrier_family_25_(mitochondrial_carrier;_phosphate_carrier)_member_3	protein_coding	53.6831	54.0263	53.0907	53.6
PRRC2A	proline-rich_coiled-coil_2A	protein_coding	53.5952	51.3915	52.8346	52.6071
PLCD3	phospholipase_C_delta_3	protein_coding	53.558	54.8731	49.5093	52.6468
PROX1	prospero_homeobox_1	protein_coding	53.3869	54.0828	53.8592	53.7763
VDAC2	voltage-dependent_anion_channel_2	protein_coding	53.3473	54.7754	56.1003	54.741
EIF2S2	eukaryotic_translation_initiation_factor_2_subunit_beta	protein_coding	53.3139	53.1115	50.9547	52.46
AP1S1	adaptor_related_protein_complex_1_sigma_1_subunit	protein_coding	53.2292	48.5424	56.722	52.8312
LAMC1	laminin_subunit_gamma_1	protein_coding	53.1943	56.9504	55.4217	55.1888
SCRN1	secernin_1	protein_coding	53.1429	54.1706	52.9101	53.4078
USP11	ubiquitin_specific_peptidase_11	protein_coding	53.1076	52.596	53.3693	53.0243
PCDH19	protocadherin_19	protein_coding	53.0627	54.3291	53.9353	53.7757
HSPA9	heat_shock_protein_family_A_(Hsp70)_member_9	protein_coding	52.8751	54.1619	53.8301	53.6223
PFKP	phosphofructokinase_platelet	protein_coding	52.8023	51.3028	52.8723	52.3258
FAT1	FAT_atypical_cadherin_1	protein_coding	52.7319	53.6616	54.1087	53.5007
IGF2BP2	insulin_like_growth_factor_2_mRNA_binding_protein_2	protein_coding	52.6739	53.0327	50.4793	52.062
PTRF	polymerase_I_and_transcript_release_factor	protein_coding	52.6389	51.2561	57.0551	53.65
FAM32A	family_with_sequence_similarity_32_member_A	protein_coding	52.6315	57.4119	52.215	54.0861
AP2S1	adaptor_related_protein_complex_2_sigma_1_subunit	protein_coding	52.553	53.1288	53.5101	53.064
STAT1	signal_transducer_and_activator_of_transcription_1	protein_coding	52.4691	54.6372	50.8299	52.6454
GRN	granulin	protein_coding	52.3269	49.6108	50.4579	50.7986
SRRT	serrate_RNA_effector_molecule	protein_coding	52.3182	46.8707	46.9165	48.7018
MYCN	v-myc_avian_myelocytomatosis_viral_oncogene_neuroblastoma_derived_homolog	protein_coding	52.3047	57.4225	52.8996	54.2089
RRAGA	Ras-related_GTP_binding_A	protein_coding	52.2745	54.6827	50.0814	52.3462
SF1	splicing_factor_1	protein_coding	52.1677	53.1593	51.4721	52.2664
GATA3	GATA_binding_protein_3	protein_coding	52.1081	51.2284	49.879	51.0718
SNRPE	small_nuclear_ribonucleoprotein_polypeptide_E	protein_coding	52.0266	50.683	45.3918	49.3671
CCNG1	cyclin_G1	protein_coding	51.9866	54.5161	51.5716	52.6914
USP22	ubiquitin_specific_peptidase_22	protein_coding	51.8301	50.988	52.8698	51.896
EWSR1	EWS_RNA_binding_protein_1	protein_coding	51.7699	50.9916	51.1653	51.3089
PRSS35	protease_serine_35	protein_coding	51.5555	52.2427	52.1647	51.9877
SOX4	SRY-box_4	protein_coding	51.5232	49.5794	54.9045	52.0024
FAU	Finkel-Biskis-Reilly_murine_sarcoma_virus_(FBR-MuSV)_ubiquitously_expressed	protein_coding	51.4925	43.0465	44.543	46.3607
DHX9	DEAH_(Asp-Glu-Ala-His)_box_helicase_9	protein_coding	51.482	53.2117	51.9296	52.2078
FZD7	frizzled_class_receptor_7	protein_coding	51.4251	53.3601	51.6347	52.14
APMAP	adipocyte_plasma_membrane_associated_protein	protein_coding	51.2392	52.5381	51.9589	51.9121
CLSTN1	calsyntenin_1	protein_coding	51.2392	50.219	51.8009	51.0863
COL3A1	collagen_type_III_alpha_1	protein_coding	51.2391	48.9201	54.5499	51.5697
FBL	fibrillarin	protein_coding	50.9821	52.5245	53.5319	52.3462
Y_RNA	Y_RNA	misc_RNA	50.9384	53.5327	61.0566	55.1759
LYPLA2	lysophospholipase_II	protein_coding	50.9301	49.3603	48.3947	49.5617
SERPINB6	serpin_peptidase_inhibitor_clade_B_(ovalbumin)_member_6	protein_coding	50.9081	51.5294	49.7097	50.7158
HES4	hes_family_bHLH_transcription_factor_4	protein_coding	50.8965	50.5831	52.9443	51.4746
STC2	stanniocalcin_2	protein_coding	50.893	51.8931	52.4686	51.7516
SNX3	sorting_nexin_3	protein_coding	50.8646	49.9918	46.2602	49.0389
MRPL14	mitochondrial_ribosomal_protein_L14	protein_coding	50.6394	54.819	50.4467	51.9684
APLP1	amyloid_beta_(A4)_precursor-like_protein_1	protein_coding	50.5236	50.3481	51.5286	50.8001
IGFBP7	insulin_like_growth_factor_binding_protein_7	protein_coding	50.5222	48.14	52.3508	50.3377
EVA1A	eva-1_homolog_A_(C._elegans)	protein_coding	50.4918	47.1271	49.5053	49.0414
CLIC4	chloride_intracellular_channel_4	protein_coding	50.4057	51.415	51.1573	50.9927
JUND	jun_D_proto-oncogene	protein_coding	50.379	46.041	49.3664	48.5955
C9orf16	chromosome_9_open_reading_frame_16	protein_coding	50.3392	50.6453	48.2544	49.7463
SLC7A5	solute_carrier_family_7_(amino_acid_transporter_light_chain_L_system)_member_5	protein_coding	50.1392	45.6677	51.1326	48.9798
ARL6IP1	ADP_ribosylation_factor_like_GTPase_6_interacting_protein_1	protein_coding	50.1182	52.7001	49.9286	50.9156
RPL9P9	ribosomal_protein_L9_pseudogene_9	transcribed_processed_pseudogene	50.0951	53.0107	44.3015	49.1358
MIDN	midnolin	protein_coding	50.0753	48.6288	48.6589	49.121
SAE1	SUMO1_activating_enzyme_subunit_1	protein_coding	50.0584	51.6871	49.2049	50.3168
PRMT1	protein_arginine_methyltransferase_1	protein_coding	50.0379	48.7549	46.3027	48.3651
TAF15	TATA-box_binding_protein_associated_factor_15	protein_coding	50.0305	49.446	50.8962	50.1243
PCNP	PEST_proteolytic_signal_containing_nuclear_protein	protein_coding	50.006	48.1981	46.715	48.3064
PSMC3	proteasome_26S_subunit_ATPase_3	protein_coding	49.9062	55.1754	54.2656	53.1157
PRPS1	phosphoribosyl_pyrophosphate_synthetase_1	protein_coding	49.8904	52.9282	47.5257	50.1148
WSB1	WD_repeat_and_SOCS_box_containing_1	protein_coding	49.8343	44.9364	45.8046	46.8584
CBX1	chromobox_1	protein_coding	49.7899	53.0554	52.7071	51.8508
LDB1	LIM_domain_binding_1	protein_coding	49.4835	48.9425	48.0431	48.823
ADAM28	ADAM_metallopeptidase_domain_28	protein_coding	49.4215	50.6188	46.9841	49.0081
LAMB2	laminin_subunit_beta_2	protein_coding	49.407	46.612	46.6963	47.5718
KRT19	keratin_19_type_I	protein_coding	49.3943	45.3838	56.006	50.2614
POLDIP2	polymerase_(DNA-directed)_delta_interacting_protein_2	protein_coding	49.3646	48.9772	49.5484	49.2967
HADHA	hydroxyacyl-CoA_dehydrogenase/3-ketoacyl-CoA_thiolase/enoyl-CoA_hydratase_(trifunctional_protein)_alpha_subunit	protein_coding	49.3555	51.1918	49.7875	50.1116
CELF1	CUGBP_Elav-like_family_member_1	protein_coding	49.3413	50.0766	46.9014	48.7731
SNRPC	small_nuclear_ribonucleoprotein_polypeptide_C	protein_coding	49.3397	52.3817	51.5563	51.0926
HNRNPA0	heterogeneous_nuclear_ribonucleoprotein_A0	protein_coding	49.3323	52.0526	50.0395	50.4748
ATP6AP2	ATPase_H+_transporting_lysosomal_accessory_protein_2	protein_coding	49.2931	50.0705	47.17	48.8445
HSPA4	heat_shock_protein_family_A_(Hsp70)_member_4	protein_coding	49.2926	48.9284	50.4974	49.5728
NUDC	nudC_nuclear_distribution_protein	protein_coding	49.2369	48.7463	48.9837	48.989
AURKAIP1	aurora_kinase_A_interacting_protein_1	protein_coding	49.2137	47.5535	47.9508	48.2393
HMGA2	high_mobility_group_AT-hook_2	protein_coding	49.0866	48.867	47.8476	48.6004
PBX2	pre-B-cell_leukemia_homeobox_2	protein_coding	48.996	42.0499	44.7288	45.2583
P4HB	prolyl_4-hydroxylase_beta_polypeptide	protein_coding	48.9848	47.9291	52.1244	49.6794
COX7A2	cytochrome_c_oxidase_subunit_VIIa_polypeptide_2_(liver)	protein_coding	48.9176	50.7649	45.3017	48.3281
CYC1	cytochrome_c-1	protein_coding	48.7639	45.0031	45.8825	46.5498
ATXN10	ataxin_10	protein_coding	48.7201	50.1992	46.7856	48.5683
C1QBP	complement_component_1_q_subcomponent_binding_protein	protein_coding	48.6452	48.3345	48.5047	48.4948
NDN	necdin_MAGE_family_member	protein_coding	48.6331	47.5117	50.0196	48.7215
RBP1	retinol_binding_protein_1	protein_coding	48.5722	47.2744	47.4208	47.7558
FURIN	furin_(paired_basic_amino_acid_cleaving_enzyme)	protein_coding	48.4865	48.5732	46.6351	47.8983
CLTC	clathrin_heavy_chain_(Hc)	protein_coding	48.4532	50.835	48.0305	49.1062
CD164	CD164_molecule_sialomucin	protein_coding	48.4525	50.8353	50.6421	49.9766
CAPRIN1	cell_cycle_associated_protein_1	protein_coding	48.3937	50.2975	48.5699	49.087
DDAH2	dimethylarginine_dimethylaminohydrolase_2	protein_coding	48.3192	50.3976	48.1977	48.9715
KPNB1	karyopherin_(importin)_beta_1	protein_coding	48.1933	47.4486	49.7838	48.4753
DDX1	DEAD_(Asp-Glu-Ala-Asp)_box_helicase_1	protein_coding	48.1479	46.5161	45.417	46.6937
EIF4EBP1	eukaryotic_translation_initiation_factor_4E_binding_protein_1	protein_coding	48.1038	47.2757	43.6699	46.3498
KLHDC3	kelch_domain_containing_3	protein_coding	47.9442	50.9226	46.7794	48.5487
HSD17B10	hydroxysteroid_(17-beta)_dehydrogenase_10	protein_coding	47.8561	47.8893	43.8938	46.5464
MTPN	myotrophin	protein_coding	47.7759	51.3585	48.4123	49.1822
CTNNA1	catenin_alpha_1	protein_coding	47.7513	49.0646	48.9016	48.5725
PCSK1N	proprotein_convertase_subtilisin/kexin_type_1_inhibitor	protein_coding	47.7461	50.7505	51.8982	50.1316
MRPS21	mitochondrial_ribosomal_protein_S21	protein_coding	47.6952	48.2762	43.621	46.5308
CXXC5	CXXC_finger_protein_5	protein_coding	47.6274	46.2992	48.8482	47.5916
EIF4B	eukaryotic_translation_initiation_factor_4B	protein_coding	47.5071	47.0812	46.7068	47.0984
SSNA1	Sjogren_syndrome_nuclear_autoantigen_1	protein_coding	47.501	51.4147	48.7023	49.206
RHBDD2	rhomboid_domain_containing_2	protein_coding	47.4259	44.9231	45.7062	46.0184
PPP4C	protein_phosphatase_4_catalytic_subunit	protein_coding	47.3671	49.0218	48.1208	48.1699
FAM96B	family_with_sequence_similarity_96_member_B	protein_coding	47.2708	48.3155	47.5294	47.7053
RAB11B	RAB11B_member_RAS_oncogene_family	protein_coding	47.178	46.2037	46.1272	46.503
ATP5C1	ATP_synthase_H+_transporting_mitochondrial_F1_complex_gamma_polypeptide_1	protein_coding	47.0291	47.1024	45.1815	46.4377
ATP6V0E1	ATPase_H+_transporting_lysosomal_9kDa_V0_subunit_e1	protein_coding	46.9481	48.7817	45.5622	47.0973
ATN1	atrophin_1	protein_coding	46.6867	44.3732	44.1969	45.0856
VCL	vinculin	protein_coding	46.431	49.0913	50.8746	48.799
DDX3X	DEAD_(Asp-Glu-Ala-Asp)_box_helicase_3_X-linked	protein_coding	46.3785	47.8627	46.1759	46.8057
PRPF19	pre-mRNA_processing_factor_19	protein_coding	46.3454	50.5982	47.6217	48.1884
PPP1CA	protein_phosphatase_1_catalytic_subunit_alpha_isozyme	protein_coding	46.3214	46.2325	46.3062	46.2867
HNRNPUL1	heterogeneous_nuclear_ribonucleoprotein_U-like_1	protein_coding	46.2739	43.3714	45.6546	45.1
AF003625.3	NA	lincRNA	46.2705	44.6177	41.4607	44.1163
MCM7	minichromosome_maintenance_complex_component_7	protein_coding	46.1905	51.2097	47.6905	48.3636
ARMCX2	armadillo_repeat_containing_X-linked_2	protein_coding	45.8934	45.3369	44.8798	45.37
RP11-490M8.1	NA	lincRNA	45.8668	48.1445	41.2394	45.0836
ACLY	ATP_citrate_lyase	protein_coding	45.8223	43.9738	43.5053	44.4338
ME1	malic_enzyme_1_NADP(+)-dependent_cytosolic	protein_coding	45.6923	49.2912	47.1473	47.3769
MYDGF	myeloid-derived_growth_factor	protein_coding	45.6366	41.802	46.284	44.5742
C1orf43	chromosome_1_open_reading_frame_43	protein_coding	45.5538	46.6247	48.4888	46.8891
BOD1	biorientation_of_chromosomes_in_cell_division_1	protein_coding	45.5371	46.5458	46.8864	46.3231
SF3B1	splicing_factor_3b_subunit_1	protein_coding	45.5232	45.9097	46.0622	45.8317
SF3B6	splicing_factor_3b_subunit_6	protein_coding	45.4884	48.5018	46.4388	46.8097
TOP2B	topoisomerase_(DNA)_II_beta	protein_coding	45.3059	46.414	45.7246	45.8148
SSR3	signal_sequence_receptor_gamma_(translocon-associated_protein_gamma)	protein_coding	45.1982	45.1537	47.227	45.8597
RTCB	RNA_2'3'-cyclic_phosphate_and_5'-OH_ligase	protein_coding	45.1859	46.9122	44.2264	45.4415
FJX1	four_jointed_box_1	protein_coding	45.0716	44.8769	47.2394	45.7293
MAGEF1	MAGE_family_member_F1	protein_coding	45.0425	46.9698	50.0541	47.3555
AGRN	agrin	protein_coding	45.0097	42.9111	42.7709	43.5639
H2AFY2	H2A_histone_family_member_Y2	protein_coding	44.9796	45.6494	43.2636	44.6309
NDUFB11	NADH:ubiquinone_oxidoreductase_subunit_B11	protein_coding	44.9716	50.5279	48.3759	47.9585
TRIP6	thyroid_hormone_receptor_interactor_6	protein_coding	44.9692	43.2456	41.8481	43.3543
LMNB2	lamin_B2	protein_coding	44.8716	47.47	45.2878	45.8765
SRM	spermidine_synthase	protein_coding	44.8266	43.5551	40.0586	42.8135
NDUFA8	NADH:ubiquinone_oxidoreductase_subunit_A8	protein_coding	44.8174	48.7149	47.9116	47.1479
PLXND1	plexin_D1	protein_coding	44.7596	44.6941	44.8797	44.7778
PARP1	poly(ADP-ribose)_polymerase_1	protein_coding	44.7194	44.1614	41.8802	43.587
LAMP1	lysosomal-associated_membrane_protein_1	protein_coding	44.4561	43.3236	42.6885	43.4894
DENR	density-regulated_protein	protein_coding	44.4446	42.2031	41.7514	42.7997
DGCR6L	DiGeorge_syndrome_critical_region_gene_6-like	protein_coding	44.3968	38.0263	40.263	40.8954
ATP6V1F	ATPase_H+_transporting_lysosomal_14kDa_V1_subunit_F	protein_coding	44.073	41.5902	44.1847	43.2826
AEBP1	AE_binding_protein_1	protein_coding	44.0433	40.6953	41.7366	42.1584
PDIA6	protein_disulfide_isomerase_family_A_member_6	protein_coding	43.9914	46.6367	46.8848	45.8376
IFI6	interferon_alpha-inducible_protein_6	protein_coding	43.9813	48.374	45.4462	45.9339
SRSF2	serine/arginine-rich_splicing_factor_2	protein_coding	43.8454	44.6648	42.5989	43.703
HNRNPH2	heterogeneous_nuclear_ribonucleoprotein_H2_(H')	protein_coding	43.8387	47.123	46.9709	45.9775
SNRPG	small_nuclear_ribonucleoprotein_polypeptide_G	protein_coding	43.7551	38.7257	39.1883	40.5564
PRKAR1A	protein_kinase_cAMP-dependent_regulatory_subunit_type_I_alpha	protein_coding	43.6448	46.3149	45.2636	45.0744
ENTPD4	ectonucleoside_triphosphate_diphosphohydrolase_4	protein_coding	43.6249	44.1307	44.6553	44.137
UQCRC1	ubiquinol-cytochrome_c_reductase_core_protein_I	protein_coding	43.5898	44.5072	45.6334	44.5768
HDLBP	high_density_lipoprotein_binding_protein	protein_coding	43.5469	43.2466	42.5378	43.1104
CSNK1G2	casein_kinase_1_gamma_2	protein_coding	43.5431	43.4763	41.7066	42.9087
SAT1	spermidine/spermine_N1-acetyltransferase_1	protein_coding	43.5291	42.8098	47.5717	44.6369
DDR1	discoidin_domain_receptor_tyrosine_kinase_1	protein_coding	43.4204	41.7841	43.1749	42.7932
RND3	Rho_family_GTPase_3	protein_coding	43.4183	46.3678	44.0495	44.6119
PSMC4	proteasome_26S_subunit_ATPase_4	protein_coding	43.3841	42.7872	42.0449	42.7388
LSM7	LSM7_homolog_U6_small_nuclear_RNA_and_mRNA_degradation_associated	protein_coding	43.3336	41.9671	38.077	41.1259
THRAP3	thyroid_hormone_receptor_associated_protein_3	protein_coding	43.3294	42.6693	42.2753	42.758
ACIN1	apoptotic_chromatin_condensation_inducer_1	protein_coding	43.2443	41.0239	40.3695	41.5459
BCAT1	branched_chain_amino-acid_transaminase_1_cytosolic	protein_coding	43.2422	45.8339	42.8076	43.9612
LARP1	La_ribonucleoprotein_domain_family_member_1	protein_coding	43.24	42.3917	41.8085	42.4801
TFPI2	tissue_factor_pathway_inhibitor_2	protein_coding	43.1653	42.7093	47.3735	44.416
MRPL3	mitochondrial_ribosomal_protein_L3	protein_coding	43.1616	42.3919	41.3839	42.3125
CADM1	cell_adhesion_molecule_1	protein_coding	43.1551	43.6384	45.5586	44.1173
TOP1	topoisomerase_(DNA)_I	protein_coding	43.1309	43.231	40.424	42.262
PRNP	prion_protein	protein_coding	43.0718	44.6263	43.4594	43.7192
PSMD8	proteasome_26S_subunit_non-ATPase_8	protein_coding	43.0591	39.8657	41.8995	41.6081
MAP7D1	MAP7_domain_containing_1	protein_coding	42.9953	43.8732	41.8416	42.9034
PABPN1	poly(A)_binding_protein_nuclear_1	protein_coding	42.9592	36.4694	37.1104	38.8463
TSC22D1	TSC22_domain_family_member_1	protein_coding	42.9444	45.5629	46.1851	44.8974
LSM4	LSM4_homolog_U6_small_nuclear_RNA_and_mRNA_degradation_associated	protein_coding	42.9339	44.8885	44.1036	43.9753
YKT6	YKT6_v-SNARE_homolog_(S._cerevisiae)	protein_coding	42.7858	39.7951	41.856	41.4789
STT3B	STT3B_subunit_of_the_oligosaccharyltransferase_complex_(catalytic)	protein_coding	42.7159	49.8402	48.566	47.0407
COLGALT1	collagen_beta(1-O)galactosyltransferase_1	protein_coding	42.7023	41.7663	40.0788	41.5158
ALYREF	Aly/REF_export_factor	protein_coding	42.696	42.6211	41.3629	42.2267
DSP	desmoplakin	protein_coding	42.6723	42.9778	44.6627	43.4376
LPL	lipoprotein_lipase	protein_coding	42.6256	44.776	48.8522	45.4179
PSMD4	proteasome_26S_subunit_non-ATPase_4	protein_coding	42.5841	42.208	45.584	43.4587
RANGAP1	Ran_GTPase_activating_protein_1	protein_coding	42.5699	44.3762	43.4085	43.4515
SEP15	15_kDa_selenoprotein	protein_coding	42.5562	41.5022	44.1879	42.7488
LSM14A	LSM14A_mRNA_processing_body_assembly_factor	protein_coding	42.4967	45.9251	45.5609	44.6609
ATP1B1	ATPase_Na+/K+_transporting_beta_1_polypeptide	protein_coding	42.4514	42.9212	45.8808	43.7511
TIMM13	translocase_of_inner_mitochondrial_membrane_13_homolog_(yeast)	protein_coding	42.432	44.0154	41.9613	42.8029
UBXN4	UBX_domain_protein_4	protein_coding	42.2961	39.6259	40.6531	40.8584
TIMP3	TIMP_metallopeptidase_inhibitor_3	protein_coding	42.2724	40.3377	43.1419	41.9173
MRPS26	mitochondrial_ribosomal_protein_S26	protein_coding	42.2685	41.5216	40.1282	41.3061
HN1	hematological_and_neurological_expressed_1	protein_coding	42.2111	40.9354	41.7034	41.6167
RAB34	RAB34_member_RAS_oncogene_family	protein_coding	42.1883	42.212	42.0534	42.1512
PIGT	phosphatidylinositol_glycan_anchor_biosynthesis_class_T	protein_coding	42.1576	39.9255	42.3092	41.4641
COPS6	COP9_signalosome_subunit_6	protein_coding	42.0965	44.1326	43.0572	43.0954
PICALM	phosphatidylinositol_binding_clathrin_assembly_protein	protein_coding	42.0484	45.6297	44.9744	44.2175
TM9SF3	transmembrane_9_superfamily_member_3	protein_coding	42.0361	41.5296	42.825	42.1302
SNRPD3	small_nuclear_ribonucleoprotein_D3_polypeptide	protein_coding	42.035	38.9637	40.2029	40.4005
TAF7	TATA-box_binding_protein_associated_factor_7	protein_coding	42.034	44.9057	46.2055	44.3817
PDLIM1	PDZ_and_LIM_domain_1	protein_coding	42.0161	41.9299	40.3468	41.4309
MT2A	metallothionein_2A	protein_coding	41.9585	45.9639	42.4455	43.456
VASP	vasodilator-stimulated_phosphoprotein	protein_coding	41.896	40.1981	42.2904	41.4615
MCM3	minichromosome_maintenance_complex_component_3	protein_coding	41.7068	43.2892	40.1642	41.7201
DANCR	differentiation_antagonizing_non-protein_coding_RNA	processed_transcript	41.695	38.6427	39.7317	40.0231
NDUFA4	NDUFA4_mitochondrial_complex_associated	protein_coding	41.6904	41.4303	39.3254	40.8154
COX4I1	cytochrome_c_oxidase_subunit_IV_isoform_1	protein_coding	41.6515	43.5686	43.1445	42.7882
AKR1B1	aldo-keto_reductase_family_1_member_B1_(aldose_reductase)	protein_coding	41.6376	41.5528	40.8085	41.333
SIGMAR1	sigma_non-opioid_intracellular_receptor_1	protein_coding	41.5482	43.8561	45.0863	43.4969
LOXL2	lysyl_oxidase_like_2	protein_coding	41.4869	41.304	43.7667	42.1859
HMGB2	high_mobility_group_box_2	protein_coding	41.3642	42.5249	39.86	41.2497
FLOT1	flotillin_1	protein_coding	41.3314	41.5642	39.1372	40.6776
ANP32E	acidic_nuclear_phosphoprotein_32_family_member_E	protein_coding	41.1389	43.3313	40.8531	41.7744
PAX6	paired_box_6	protein_coding	41.1196	41.0026	39.2087	40.4436
CD151	CD151_molecule_(Raph_blood_group)	protein_coding	41.0649	37.7072	41.36	40.0441
TMEM259	transmembrane_protein_259	protein_coding	41.0234	36.9216	38.1843	38.7098
FASN	fatty_acid_synthase	protein_coding	41.0148	41.7913	40.1882	40.9981
ACTC1	actin_alpha_cardiac_muscle_1	protein_coding	40.8634	40.4956	52.4709	44.61
GOLGA8A	golgin_A8_family_member_A	protein_coding	40.8498	35.9429	34.4007	37.0645
TWF1	twinfilin_actin_binding_protein_1	protein_coding	40.7672	40.0364	39.6757	40.1597
C17orf89	chromosome_17_open_reading_frame_89	protein_coding	40.7592	43.0038	38.8015	40.8548
PPM1G	protein_phosphatase_Mg2+/Mn2+_dependent_1G	protein_coding	40.7582	43.9278	42.8176	42.5012
DEK	DEK_proto-oncogene	protein_coding	40.5438	42.7654	41.4163	41.5751
MYL12A	myosin_light_chain_12A	protein_coding	40.5296	37.9663	39.8662	39.454
TSPAN3	tetraspanin_3	protein_coding	40.5289	41.289	42.4481	41.422
NAP1L1	nucleosome_assembly_protein_1-like_1	protein_coding	40.5256	41.1526	40.6843	40.7875
PLOD1	procollagen-lysine_2-oxoglutarate_5-dioxygenase_1	protein_coding	40.5195	40.1752	41.6679	40.7875
SLC25A1	solute_carrier_family_25_(mitochondrial_carrier;_citrate_transporter)_member_1	protein_coding	40.462	44.6747	43.2069	42.7812
TMED2	transmembrane_p24_trafficking_protein_2	protein_coding	40.4013	40.038	40.5265	40.3219
ARCN1	archain_1	protein_coding	40.3855	40.3842	40.9486	40.5727
OPTN	optineurin	protein_coding	40.3212	42.1935	39.5157	40.6768
ZNF888	zinc_finger_protein_888	lincRNA	40.2598	39.4682	43.3384	41.0221
DRD4	dopamine_receptor_D4	protein_coding	40.2231	38.4855	34.928	37.8789
NQO1	NAD(P)H_dehydrogenase_quinone_1	protein_coding	40.2165	41.8443	37.8174	39.9594
SLC25A39	solute_carrier_family_25_member_39	protein_coding	40.2057	38.8091	34.9161	37.977
CDK16	cyclin-dependent_kinase_16	protein_coding	40.1345	38.639	38.9851	39.2529
SUMO2	small_ubiquitin-like_modifier_2	protein_coding	40.1022	37.8608	40.3689	39.444
ATP5G2	ATP_synthase_H+_transporting_mitochondrial_Fo_complex_subunit_C2_(subunit_9)	protein_coding	40.0689	38.5931	38.0308	38.8976
MYH10	myosin_heavy_chain_10_non-muscle	protein_coding	40.0479	39.309	40.6817	40.0129
MLEC	malectin	protein_coding	40.0329	37.3292	40.3778	39.2466
FUBP1	far_upstream_element_(FUSE)_binding_protein_1	protein_coding	40.0171	41.3201	41.1909	40.8427
PJA2	praja_ring_finger_2_E3_ubiquitin_protein_ligase	protein_coding	39.9927	39.7216	40.569	40.0944
DPM3	dolichyl-phosphate_mannosyltransferase_polypeptide_3	protein_coding	39.958	37.0701	38.3914	38.4732
TPM3	tropomyosin_3	protein_coding	39.9571	42.7791	39.6029	40.7797
DUSP4	dual_specificity_phosphatase_4	protein_coding	39.9562	41.3918	40.5342	40.6274
ZFAND3	zinc_finger_AN1-type_domain_3	protein_coding	39.9328	41.0373	43.0908	41.3536
ACTR1A	ARP1_actin-related_protein_1_homolog_A_centractin_alpha_(yeast)	protein_coding	39.9302	40.1622	38.657	39.5831
DSG2	desmoglein_2	protein_coding	39.8611	41.0375	41.034	40.6442
S1PR3	sphingosine-1-phosphate_receptor_3	protein_coding	39.8539	41.4723	41.548	40.958
ZYX	zyxin	protein_coding	39.8215	39.4529	42.4579	40.5774
SRSF3	serine/arginine-rich_splicing_factor_3	protein_coding	39.8176	41.068	40.7798	40.5551
SCARB2	scavenger_receptor_class_B_member_2	protein_coding	39.7588	40.8746	42.9851	41.2062
NR2F6	nuclear_receptor_subfamily_2_group_F_member_6	protein_coding	39.7375	39.4906	38.8301	39.3527
HK2	hexokinase_2	protein_coding	39.7366	40.9696	38.8496	39.852
TNFAIP1	TNF_alpha_induced_protein_1	protein_coding	39.7324	41.2654	38.5648	39.8542
ACTA2	actin_alpha_2_smooth_muscle_aorta	protein_coding	39.7212	37.2687	43.7978	40.2626
ARMCX3	armadillo_repeat_containing_X-linked_3	protein_coding	39.6919	40.7783	41.1202	40.5302
PTPRU	protein_tyrosine_phosphatase_receptor_type_U	protein_coding	39.5934	40.4205	40.6255	40.2131
RBM42	RNA_binding_motif_protein_42	protein_coding	39.5809	39.6305	38.4739	39.2284
TPD52L2	tumor_protein_D52-like_2	protein_coding	39.5718	36.2672	37.6503	37.8297
TM9SF2	transmembrane_9_superfamily_member_2	protein_coding	39.4646	40.6332	41.5184	40.5387
CXCR4	chemokine_(C-X-C_motif)_receptor_4	protein_coding	39.4567	36.6469	40.3656	38.8231
PPIL1	peptidylprolyl_isomerase_like_1	protein_coding	39.3875	39.2898	41.8506	40.176
NME4	NME/NM23_nucleoside_diphosphate_kinase_4	protein_coding	39.3707	40.2359	37.49	39.0322
AHSA1	AHA1_activator_of_heat_shock_90kDa_protein_ATPase_homolog_1_(yeast)	protein_coding	39.3435	39.733	38.3805	39.1523
IDS	iduronate_2-sulfatase	protein_coding	39.3119	39.9383	39.8636	39.7046
RBM39	RNA_binding_motif_protein_39	protein_coding	39.293	39.2547	39.7281	39.4253
CSE1L	CSE1_chromosome_segregation_1-like_(yeast)	protein_coding	39.286	40.3924	38.4751	39.3845
IPO7	importin_7	protein_coding	39.1647	41.1119	42.0627	40.7798
FIS1	fission_mitochondrial_1	protein_coding	39.0486	39.0502	38.8745	38.9911
CAP2	CAP_adenylate_cyclase-associated_protein_2_(yeast)	protein_coding	39.0236	40.8413	37.5205	39.1284
PSMD3	proteasome_26S_subunit_non-ATPase_3	protein_coding	38.9456	39.2622	40.4356	39.5478
HK1	hexokinase_1	protein_coding	38.9418	38.535	38.384	38.6202
SPARCL1	SPARC_like_1	protein_coding	38.9225	40.9057	41.0612	40.2965
RP5-894A10.6	NA	sense_intronic	38.8894	40.7231	32.0869	37.2331
ARL4C	ADP_ribosylation_factor_like_GTPase_4C	protein_coding	38.8578	42.712	43.1834	41.5844
MEA1	male-enhanced_antigen_1	protein_coding	38.8386	40.0731	40.1321	39.6813
TCEAL4	transcription_elongation_factor_A_(SII)-like_4	protein_coding	38.8325	38.8262	39.5668	39.0752
PNRC2	proline_rich_nuclear_receptor_coactivator_2	protein_coding	38.8161	37.7131	36.5286	37.6859
CLTB	clathrin_light_chain_B	protein_coding	38.8131	39.3053	36.0179	38.0454
PHLDA2	pleckstrin_homology-like_domain_family_A_member_2	protein_coding	38.6951	45.5943	42.6966	42.3286
CYBA	cytochrome_b-245_alpha_polypeptide	protein_coding	38.6416	33.3304	38.8717	36.9479
USP5	ubiquitin_specific_peptidase_5_(isopeptidase_T)	protein_coding	38.6107	38.3612	36.2656	37.7458
ADAMTS18	ADAM_metallopeptidase_with_thrombospondin_type_1_motif_18	protein_coding	38.4989	39.8923	42.5052	40.2988
LGALS3BP	lectin_galactoside-binding_soluble_3_binding_protein	protein_coding	38.4753	39.3323	38.4682	38.7586
STMN1	stathmin_1	protein_coding	38.4689	39.5642	38.0051	38.6794
CCND2	cyclin_D2	protein_coding	38.4202	36.7883	35.537	36.9152
CCT5	chaperonin_containing_TCP1_subunit_5_(epsilon)	protein_coding	38.3928	38.8821	39.6136	38.9628
TOMM7	translocase_of_outer_mitochondrial_membrane_7_homolog_(yeast)	protein_coding	38.3801	35.6236	33.0648	35.6895
SMARCC1	SWI/SNF_related_matrix_associated_actin_dependent_regulator_of_chromatin_subfamily_c_member_1	protein_coding	38.3774	40.6753	38.4033	39.152
BEX1	brain_expressed_X-linked_1	protein_coding	38.3547	42.0251	38.1981	39.526
TCP1	t-complex_1	protein_coding	38.3486	37.9456	38.0719	38.122
LRRC42	leucine_rich_repeat_containing_42	protein_coding	38.2727	40.7104	36.3939	38.459
DYNLRB1	dynein_light_chain_roadblock-type_1	protein_coding	38.2415	39.9784	36.9053	38.3751
EIF3E	eukaryotic_translation_initiation_factor_3_subunit_E	protein_coding	38.23	38.2115	37.4775	37.973
Six3os1_1	Six3os1_conserved_region_1	misc_RNA	38.2155	56.9118	61.4982	52.2085
SRSF9	serine/arginine-rich_splicing_factor_9	protein_coding	38.1412	35.2658	35.1696	36.1922
PCED1A	PC-esterase_domain_containing_1A	protein_coding	38.09	30.0461	28.9416	32.3592
COPA	coatomer_protein_complex_subunit_alpha	protein_coding	38.0707	36.4613	37.3686	37.3002
UBE2D2	ubiquitin_conjugating_enzyme_E2D_2	protein_coding	38.0425	38.1814	36.4271	37.5503
HMGB3	high_mobility_group_box_3	protein_coding	37.9894	38.1658	38.4028	38.186
IGF2BP1	insulin_like_growth_factor_2_mRNA_binding_protein_1	protein_coding	37.9476	37.4793	37.0661	37.4977
HNRNPR	heterogeneous_nuclear_ribonucleoprotein_R	protein_coding	37.9003	37.7832	38.7407	38.1414
EIF3D	eukaryotic_translation_initiation_factor_3_subunit_D	protein_coding	37.8583	39.6926	37.1957	38.2489
SRSF11	serine/arginine-rich_splicing_factor_11	protein_coding	37.8499	37.3191	36.7509	37.3066
MIR1244-2	-	miRNA	37.8323	43.4026	29.1536	36.7961
PSMD1	proteasome_26S_subunit_non-ATPase_1	protein_coding	37.8177	39.839	40.0002	39.2189
SNHG8	small_nucleolar_RNA_host_gene_8	lincRNA	37.7927	35.7099	32.0343	35.179
ASNA1	arsA_arsenite_transporter_ATP-binding_homolog_1_(bacterial)	protein_coding	37.7768	37.876	39.6145	38.4224
INPPL1	inositol_polyphosphate_phosphatase_like_1	protein_coding	37.749	33.9104	34.8249	35.4948
NDUFA6	NADH:ubiquinone_oxidoreductase_subunit_A6	protein_coding	37.7218	39.9378	36.7906	38.15
AP2B1	adaptor_related_protein_complex_2_beta_1_subunit	protein_coding	37.6579	39.9561	40.1964	39.2701
ATP5F1	ATP_synthase_H+_transporting_mitochondrial_Fo_complex_subunit_B1	protein_coding	37.6357	37.6229	36.3255	37.1947
ALKBH5	alkB_homolog_5_RNA_demethylase	protein_coding	37.6232	37.8448	40.4299	38.6326
PAIP1	poly(A)_binding_protein_interacting_protein_1	protein_coding	37.5951	39.5239	36.356	37.825
HADHB	hydroxyacyl-CoA_dehydrogenase/3-ketoacyl-CoA_thiolase/enoyl-CoA_hydratase_(trifunctional_protein)_beta_subunit	protein_coding	37.5925	37.11	38.713	37.8052
ACTR1B	ARP1_actin-related_protein_1_homolog_B_centractin_beta_(yeast)	protein_coding	37.5799	36.0543	36.4947	36.7096
EIF5	eukaryotic_translation_initiation_factor_5	protein_coding	37.5473	37.8636	39.0958	38.1689
NDUFB4	NADH:ubiquinone_oxidoreductase_subunit_B4	protein_coding	37.394	36.3875	39.0271	37.6029
ERP29	endoplasmic_reticulum_protein_29	protein_coding	37.3556	35.899	38.9286	37.3944
AKIRIN2	akirin_2	protein_coding	37.354	40.1403	38.6826	38.7257
STAU1	staufen_double-stranded_RNA_binding_protein_1	protein_coding	37.3301	39.3295	35.6708	37.4435
NOTCH3	notch_3	protein_coding	37.3243	38.59	35.8876	37.2673
PFDN5	prefoldin_subunit_5	protein_coding	37.2821	37.4839	36.5077	37.0912
RBM3	RNA_binding_motif_(RNP1_RRM)_protein_3	protein_coding	37.2807	33.7103	36.2431	35.7447
NOLC1	nucleolar_and_coiled-body_phosphoprotein_1	protein_coding	37.2605	37.6356	38.161	37.6857
C12orf45	chromosome_12_open_reading_frame_45	protein_coding	37.2036	39.6452	38.9174	38.5887
SDF4	stromal_cell_derived_factor_4	protein_coding	37.1887	34.7394	34.7676	35.5652
YWHAH	tyrosine_3-monooxygenase/tryptophan_5-monooxygenase_activation_protein_eta	protein_coding	37.173	36.4513	37.5616	37.062
FABP5P7	fatty_acid_binding_protein_5_pseudogene_7	processed_pseudogene	37.1435	33.2006	32.4011	34.2484
SRSF7	serine/arginine-rich_splicing_factor_7	protein_coding	37.0682	36.8778	34.3068	36.0843
MDH2	malate_dehydrogenase_2	protein_coding	37.0346	39.5698	36.9379	37.8475
AHCY	adenosylhomocysteinase	protein_coding	36.9939	37.3854	35.0586	36.4793
FLNB	filamin_B	protein_coding	36.952	36.5947	36.9354	36.8274
TP53I3	tumor_protein_p53_inducible_protein_3	protein_coding	36.9176	31.3468	32.5201	33.5948
LAMTOR4	late_endosomal/lysosomal_adaptor_MAPK_and_MTOR_activator_4	protein_coding	36.8522	36.482	35.6069	36.3137
UBE2R2	ubiquitin_conjugating_enzyme_E2R_2	protein_coding	36.8087	36.7254	37.3021	36.9454
GALNT2	polypeptide_N-acetylgalactosaminyltransferase_2	protein_coding	36.7725	36.098	37.2626	36.711
TSPAN13	tetraspanin_13	protein_coding	36.7609	36.6469	36.3139	36.5739
C5orf15	chromosome_5_open_reading_frame_15	protein_coding	36.7486	37.8398	39.9259	38.1714
AZIN1	antizyme_inhibitor_1	protein_coding	36.7347	40.029	37.7742	38.1793
TBCA	tubulin_folding_cofactor_A	protein_coding	36.6985	35.748	34.6425	35.6963
PPP2R1A	protein_phosphatase_2_regulatory_subunit_A_alpha	protein_coding	36.6732	37.8444	36.3725	36.9634
NCOA4	nuclear_receptor_coactivator_4	protein_coding	36.6389	39.2599	35.6501	37.183
DNPH1	2'-deoxynucleoside_5'-phosphate_N-hydrolase_1	protein_coding	36.5832	38.7951	34.3323	36.5702
SEPTIN11	septin_11	protein_coding	36.5774	36.599	37.4446	36.8737
NELFB	negative_elongation_factor_complex_member_B	protein_coding	36.5717	33.2369	36.2247	35.3444
ARPC2	actin_related_protein_2/3_complex_subunit_2	protein_coding	36.5631	35.5228	35.9614	36.0157
UBE2H	ubiquitin_conjugating_enzyme_E2H	protein_coding	36.5379	34.3032	34.7062	35.1824
DUSP6	dual_specificity_phosphatase_6	protein_coding	36.5361	37.4128	38.5676	37.5055
MANF	mesencephalic_astrocyte-derived_neurotrophic_factor	protein_coding	36.4824	34.9294	37.404	36.2719
CCNB1	cyclin_B1	protein_coding	36.4781	36.7009	35.4253	36.2015
CADM4	cell_adhesion_molecule_4	protein_coding	36.4736	35.9421	37.1367	36.5175
ARF5	ADP_ribosylation_factor_5	protein_coding	36.472	38.1386	38.1985	37.603
KIF5B	kinesin_family_member_5B	protein_coding	36.4659	38.8702	38.0063	37.7808
PALLD	palladin_cytoskeletal_associated_protein	protein_coding	36.4349	37.2635	37.3198	37.0061
SMG5	SMG5_nonsense_mediated_mRNA_decay_factor	protein_coding	36.408	36.5075	35.6775	36.1976
CERK	ceramide_kinase	protein_coding	36.314	37.6798	36.3373	36.777
TRPC4AP	transient_receptor_potential_cation_channel_subfamily_C_member_4_associated_protein	protein_coding	36.3079	34.3528	36.1031	35.5879
REPIN1	replication_initiator_1	protein_coding	36.297	36.0022	38.0147	36.7713
PPIB	peptidylprolyl_isomerase_B_(cyclophilin_B)	protein_coding	36.279	31.5233	45.5919	37.7981
MRPL41	mitochondrial_ribosomal_protein_L41	protein_coding	36.2785	41.0802	31.1944	36.1844
TMED4	transmembrane_p24_trafficking_protein_4	protein_coding	36.2541	38.4578	32.7546	35.8222
TMEM123	transmembrane_protein_123	protein_coding	36.254	38.1695	38.1644	37.5293
GDI1	GDP_dissociation_inhibitor_1	protein_coding	36.2324	34.532	35.9926	35.5856
PRDX3	peroxiredoxin_3	protein_coding	36.2244	35.7426	34.7278	35.565
SPIN1	spindlin_1	protein_coding	36.2141	36.6587	34.9217	35.9315
TRAPPC1	trafficking_protein_particle_complex_1	protein_coding	36.2119	32.2096	35.9752	34.7989
SUPT16H	SPT16_homolog_facilitates_chromatin_remodeling_subunit	protein_coding	36.1582	37.1314	36.2127	36.5008
MRPL15	mitochondrial_ribosomal_protein_L15	protein_coding	36.153	30.7313	33.5741	33.4861
NEO1	neogenin_1	protein_coding	36.1525	36.3724	36.2604	36.2618
HTATSF1	HIV-1_Tat_specific_factor_1	protein_coding	36.1507	36.7473	37.7857	36.8946
MMADHC	methylmalonic_aciduria_(cobalamin_deficiency)_cblD_type_with_homocystinuria	protein_coding	36.1453	36.224	33.5963	35.3219
G3BP2	GTPase_activating_protein_(SH3_domain)_binding_protein_2	protein_coding	35.9971	38.8177	36.3493	37.0547
NARS	asparaginyl-tRNA_synthetase	protein_coding	35.9628	36.6472	36.9678	36.5259
RING1	ring_finger_protein_1	protein_coding	35.9163	34.4176	35.8734	35.4024
RNF44	ring_finger_protein_44	protein_coding	35.8803	34.1683	31.4633	33.8373
FAM84B	family_with_sequence_similarity_84_member_B	protein_coding	35.8654	35.4097	35.3299	35.535
SNHG19	small_nucleolar_RNA_host_gene_19	lincRNA	35.858	30.8003	30.9592	32.5392
ARPP19	cAMP_regulated_phosphoprotein_19kDa	protein_coding	35.8528	38.4999	35.6709	36.6745
COL26A1	collagen_type_XXVI_alpha_1	protein_coding	35.8525	35.7454	38.0281	36.542
IDH1	isocitrate_dehydrogenase_1_(NADP+)	protein_coding	35.8473	36.4813	37.0413	36.4566
GIPC1	GIPC_PDZ_domain_containing_family_member_1	protein_coding	35.845	33.761	34.6796	34.7619
UBE2S	ubiquitin_conjugating_enzyme_E2S	protein_coding	35.8147	36.9117	40.7649	37.8305
P4HA1	prolyl_4-hydroxylase_alpha_polypeptide_I	protein_coding	35.7898	35.7986	36.7269	36.1051
GSS	glutathione_synthetase	protein_coding	35.7595	31.0146	33.1998	33.3246
NOL7	nucleolar_protein_7	protein_coding	35.7418	35.7105	37.4758	36.3094
ARF3	ADP_ribosylation_factor_3	protein_coding	35.675	35.907	34.6789	35.4203
TOMM22	translocase_of_outer_mitochondrial_membrane_22_homolog_(yeast)	protein_coding	35.6727	33.0779	31.6941	33.4816
C4orf3	chromosome_4_open_reading_frame_3	protein_coding	35.5973	35.3582	33.2764	34.744
IGF1R	insulin_like_growth_factor_1_receptor	protein_coding	35.5937	34.1367	35.2533	34.9946
QARS	glutaminyl-tRNA_synthetase	protein_coding	35.5868	35.8036	34.8894	35.4266
NDUFAB1	NADH:ubiquinone_oxidoreductase_subunit_AB1	protein_coding	35.5639	35.7697	34.1085	35.1474
UBE2C	ubiquitin_conjugating_enzyme_E2C	protein_coding	35.5591	34.2363	31.2253	33.6736
TOMM40	translocase_of_outer_mitochondrial_membrane_40_homolog_(yeast)	protein_coding	35.556	33.025	33.1208	33.9006
TIA1	TIA1_cytotoxic_granule-associated_RNA_binding_protein	protein_coding	35.5469	37.0735	35.742	36.1208
ATP1A1	ATPase_Na+/K+_transporting_alpha_1_polypeptide	protein_coding	35.4903	33.8413	35.2995	34.877
DVL3	dishevelled_segment_polarity_protein_3	protein_coding	35.4858	33.7485	34.2263	34.4869
C6orf62	chromosome_6_open_reading_frame_62	protein_coding	35.4263	36.6945	37.6553	36.592
FSTL1	follistatin_like_1	protein_coding	35.4055	35.3096	35.507	35.4074
KDELR2	KDEL_endoplasmic_reticulum_protein_retention_receptor_2	protein_coding	35.3935	35.1354	36.2477	35.5922
GAS5	growth_arrest_specific_5_(non-protein_coding)	processed_transcript	35.3654	35.735	34.9767	35.359
JUP	junction_plakoglobin	protein_coding	35.3361	36.6867	38.0287	36.6839
AAMP	angio_associated_migratory_cell_protein	protein_coding	35.1326	33.2685	35.2445	34.5485
ATP5E	ATP_synthase_H+_transporting_mitochondrial_F1_complex_epsilon_subunit	protein_coding	35.0991	32.5573	32.5985	33.4183
MYO1B	myosin_IB	protein_coding	35.0763	36.1738	33.9583	35.0695
TLN1	talin_1	protein_coding	35.0739	34.6484	36.5886	35.437
HP1BP3	heterochromatin_protein_1_binding_protein_3	protein_coding	35.0446	33.5074	32.1858	33.5793
CUL1	cullin_1	protein_coding	35.0405	33.4926	34.2393	34.2575
HIGD1A	HIG1_hypoxia_inducible_domain_family_member_1A	protein_coding	34.9802	34.197	31.4716	33.5496
SEMA3F	sema_domain_immunoglobulin_domain_(Ig)_short_basic_domain_secreted_(semaphorin)_3F	protein_coding	34.9432	35.8888	33.0961	34.6427
IDH2	isocitrate_dehydrogenase_2_(NADP+)_mitochondrial	protein_coding	34.9415	35.0526	34.264	34.7527
SCAF1	SR-related_CTD-associated_factor_1	protein_coding	34.9219	33.9946	32.3205	33.7457
HIST1H2BK	histone_cluster_1_H2bk	protein_coding	34.9055	38.2223	40.6505	37.9261
NUCB1	nucleobindin_1	protein_coding	34.9009	34.7084	35.6199	35.0764
LMNB1	lamin_B1	protein_coding	34.8808	35.7955	35.7635	35.48
BZW1	basic_leucine_zipper_and_W2_domains_1	protein_coding	34.8732	35.5677	35.4774	35.3061
NACC1	nucleus_accumbens_associated_1_BEN_and_BTB_(POZ)_domain_containing	protein_coding	34.8173	33.7865	36.0021	34.8687
CST3	cystatin_C	protein_coding	34.8118	33.9468	35.4683	34.7423
MSI1	musashi_RNA_binding_protein_1	protein_coding	34.8015	34.828	33.4636	34.3644
RAB10	RAB10_member_RAS_oncogene_family	protein_coding	34.78	36.751	34.015	35.182
PAICS	phosphoribosylaminoimidazole_carboxylase;_phosphoribosylaminoimidazolesuccinocarboxamide_synthase	protein_coding	34.7312	37.0929	36.0304	35.9515
OGT	O-linked_N-acetylglucosamine_(GlcNAc)_transferase	protein_coding	34.7122	35.4816	33.1477	34.4472
COL5A2	collagen_type_V_alpha_2	protein_coding	34.6934	34.0936	35.0383	34.6085
DDAH1	dimethylarginine_dimethylaminohydrolase_1	protein_coding	34.679	34.7505	35.9695	35.133
SF3B4	splicing_factor_3b_subunit_4	protein_coding	34.669	35.6554	32.5373	34.2872
ARHGAP23	Rho_GTPase_activating_protein_23	protein_coding	34.6004	33.7284	32.879	33.7359
NUTF2	nuclear_transport_factor_2	protein_coding	34.5496	34.0482	33.2711	33.9563
YWHAB	tyrosine_3-monooxygenase/tryptophan_5-monooxygenase_activation_protein_beta	protein_coding	34.5245	35.5578	34.6663	34.9162
CMPK1	cytidine_monophosphate_(UMP-CMP)_kinase_1_cytosolic	protein_coding	34.4975	35.9522	35.6026	35.3508
MGEA5	meningioma_expressed_antigen_5_(hyaluronidase)	protein_coding	34.4834	34.0205	33.6969	34.0669
FKBP2	FK506_binding_protein_2	protein_coding	34.4379	30.1579	31.1368	31.9109
FH	fumarate_hydratase	protein_coding	34.4022	37.2113	35.6795	35.7643
ETF1	eukaryotic_translation_termination_factor_1	protein_coding	34.3775	33.6769	34.2984	34.1176
HSPG2	heparan_sulfate_proteoglycan_2	protein_coding	34.2885	34.0433	33.2108	33.8475
CLDN6	claudin_6	protein_coding	34.2884	32.1848	34.4588	33.644
SEPTIN8	septin_8	protein_coding	34.2674	32.5274	34.2328	33.6759
RPL41P5	ribosomal_protein_L41_pseudogene_5	processed_pseudogene	34.2398	44.8083	18.7731	32.6071
CD2BP2	CD2_(cytoplasmic_tail)_binding_protein_2	protein_coding	34.2366	34.6731	31.8989	33.6029
PHC2	polyhomeotic_homolog_2_(Drosophila)	protein_coding	34.2034	34.4041	33.0105	33.8727
KIRREL	kin_of_IRRE_like_(Drosophila)	protein_coding	34.1897	35.2783	34.7275	34.7318
SNU13	SNU13_homolog_small_nuclear_ribonucleoprotein_(U4/U6.U5)	protein_coding	34.0945	34.7829	33.3865	34.0879
GTF2F1	general_transcription_factor_IIF_subunit_1	protein_coding	33.9825	36.8482	39.9663	36.9323
TCF3	transcription_factor_3	protein_coding	33.9754	33.4048	33.8936	33.7579
UBXN1	UBX_domain_protein_1	protein_coding	33.9467	31.9206	29.8947	31.9207
RNF11	ring_finger_protein_11	protein_coding	33.8687	37.674	36.6744	36.0723
CAPN2	calpain_2_(m/II)_large_subunit	protein_coding	33.8357	35.1314	34.7705	34.5792
DPM1	dolichyl-phosphate_mannosyltransferase_polypeptide_1_catalytic_subunit	protein_coding	33.8223	33.4206	33.689	33.644
SNX17	sorting_nexin_17	protein_coding	33.8172	34.4503	30.8298	33.0324
DKK3	dickkopf_WNT_signaling_pathway_inhibitor_3	protein_coding	33.7755	31.9042	33.6091	33.0963
ZNF664	zinc_finger_protein_664	protein_coding	33.7685	33.0609	34.0137	33.6144
PYGB	phosphorylase_glycogen;_brain	protein_coding	33.7453	33.5044	36.6064	34.6187
YPEL5	yippee_like_5	protein_coding	33.7285	37.5029	36.9591	36.0635
SESN3	sestrin_3	protein_coding	33.7139	35.7973	34.7515	34.7542
RERE	arginine-glutamic_acid_dipeptide_(RE)_repeats	protein_coding	33.6937	34.435	32.6861	33.6049
RPL13P12	ribosomal_protein_L13_pseudogene_12	processed_pseudogene	33.6794	22.6684	38.3433	31.5637
NCSTN	nicastrin	protein_coding	33.5902	33.16	32.6315	33.1272
HLA-C	major_histocompatibility_complex_class_I_C	protein_coding	33.5895	33.4007	35.6518	34.214
NEDD9	neural_precursor_cell_expressed_developmentally_down-regulated_9	protein_coding	33.5843	33.7252	35.8446	34.3847
HNRNPH3	heterogeneous_nuclear_ribonucleoprotein_H3_(2H9)	protein_coding	33.5769	33.6535	33.9929	33.7411
TNFRSF21	tumor_necrosis_factor_receptor_superfamily_member_21	protein_coding	33.5515	32.0825	34.8256	33.4865
DNAJC8	DnaJ_heat_shock_protein_family_(Hsp40)_member_C8	protein_coding	33.5366	35.2806	32.5865	33.8012
BNIP3L	BCL2/adenovirus_E1B_19kDa_interacting_protein_3-like	protein_coding	33.5351	34.6119	32.4422	33.5298
SCAND1	SCAN_domain_containing_1	protein_coding	33.5326	33.3911	34.3955	33.7731
PSMD10	proteasome_26S_subunit_non-ATPase_10	protein_coding	33.5137	36.007	36.4164	35.3124
DAPK3	death-associated_protein_kinase_3	protein_coding	33.4181	30.3783	32.484	32.0935
POLR2G	polymerase_(RNA)_II_(DNA_directed)_polypeptide_G	protein_coding	33.4167	32.5888	30.8981	32.3012
PRPF6	pre-mRNA_processing_factor_6	protein_coding	33.4115	33.3131	34.6538	33.7928
MFGE8	milk_fat_globule-EGF_factor_8_protein	protein_coding	33.4104	30.4304	33.0816	32.3075
SARS	seryl-tRNA_synthetase	protein_coding	33.3475	33.7747	32.4468	33.1897
EIF1AX	eukaryotic_translation_initiation_factor_1A_X-linked	protein_coding	33.3156	35.4172	33.293	34.0086
HDAC1	histone_deacetylase_1	protein_coding	33.3104	30.169	31.208	31.5625
CDKN2B	cyclin-dependent_kinase_inhibitor_2B_(p15_inhibits_CDK4)	protein_coding	33.3096	31.7954	33.9471	33.0173
GLTSCR2	glioma_tumor_suppressor_candidate_region_gene_2	protein_coding	33.2984	32.7554	34.4391	33.4977
GADD45GIP1	GADD45G_interacting_protein_1	protein_coding	33.2775	29.91	32.1103	31.7659
MAFB	v-maf_avian_musculoaponeurotic_fibrosarcoma_oncogene_homolog_B	protein_coding	33.2679	34.808	36.235	34.7703
IMPDH2	IMP_(inosine_5'-monophosphate)_dehydrogenase_2	protein_coding	33.2371	34.363	34.6691	34.0897
EI24	etoposide_induced_2.4	protein_coding	33.2264	32.7982	30.7873	32.2706
FLNC	filamin_C	protein_coding	33.2252	33.1741	33.0998	33.1664
DYNC1H1	dynein_cytoplasmic_1_heavy_chain_1	protein_coding	33.2032	33.7919	34.3411	33.7788
MAF1	MAF1_homolog_negative_regulator_of_RNA_polymerase_III	protein_coding	33.2023	30.5713	30.3514	31.375
COL9A2	collagen_type_IX_alpha_2	protein_coding	33.1935	30.5334	34.4212	32.716
SEPHS1	selenophosphate_synthetase_1	protein_coding	33.1118	31.1256	30.1877	31.475
CAPZA1	capping_protein_(actin_filament)_muscle_Z-line_alpha_1	protein_coding	33.0588	34.4616	32.3053	33.2752
FAM168B	family_with_sequence_similarity_168_member_B	protein_coding	33.0535	33.8502	33.6051	33.5029
PBXIP1	pre-B-cell_leukemia_homeobox_interacting_protein_1	protein_coding	33.0336	32.7481	32.6422	32.808
TARS	threonyl-tRNA_synthetase	protein_coding	33.0285	33.4058	32.3359	32.9234
SNHG5	small_nucleolar_RNA_host_gene_5	processed_transcript	33.0068	30.491	31.405	31.6343
LIMK2	LIM_domain_kinase_2	protein_coding	33.0028	34.4517	33.6913	33.7153
SLC38A1	solute_carrier_family_38_member_1	protein_coding	32.931	33.8706	33.1675	33.323
ERRFI1	ERBB_receptor_feedback_inhibitor_1	protein_coding	32.916	31.0203	31.4291	31.7885
CHMP2A	charged_multivesicular_body_protein_2A	protein_coding	32.897	32.2628	31.0828	32.0809
POP7	POP7_homolog_ribonuclease_P/MRP_subunit	protein_coding	32.879	29.9705	33.176	32.0085
NIPSNAP1	nipsnap_homolog_1_(C._elegans)	protein_coding	32.8588	35.9438	33.1086	33.9704
SUMO3	small_ubiquitin-like_modifier_3	protein_coding	32.8381	32.409	33.2103	32.8191
IPO5	importin_5	protein_coding	32.778	35.497	33.2873	33.8541
AHNAK	AHNAK_nucleoprotein	protein_coding	32.7557	32.7839	34.2199	33.2531
CALM1	calmodulin_1_(phosphorylase_kinase_delta)	protein_coding	32.7095	32.8488	32.7756	32.778
MRFAP1L1	Morf4_family_associated_protein_1-like_1	protein_coding	32.7025	32.1538	30.6915	31.8492
MGAT4B	mannosyl_(alpha-13-)-glycoprotein_beta-14-N-acetylglucosaminyltransferase_isozyme_B	protein_coding	32.6925	29.9028	30.9321	31.1758
PCBP1	poly(rC)_binding_protein_1	protein_coding	32.609	25.5472	35.5295	31.2286
EEF1A1P5	eukaryotic_translation_elongation_factor_1_alpha_1_pseudogene_5	processed_pseudogene	32.569	32.4664	28.8693	31.3016
BCAR1	breast_cancer_anti-estrogen_resistance_1	protein_coding	32.5611	31.8873	32.3999	32.2828
NPM3	nucleophosmin/nucleoplasmin_3	protein_coding	32.538	30.2867	35.1996	32.6748
CTB-50L17.10	Hepatoma-derived_growth_factor-related_protein_2_	protein_coding	32.4819	31.2776	32.8825	32.214
SPINT2	serine_peptidase_inhibitor_Kunitz_type_2	protein_coding	32.4467	30.7743	31.4258	31.5489
DPYSL4	dihydropyrimidinase_like_4	protein_coding	32.4176	31.6993	31.4935	31.8701
SMARCA4	SWI/SNF_related_matrix_associated_actin_dependent_regulator_of_chromatin_subfamily_a_member_4	protein_coding	32.4109	33.4362	33.0222	32.9564
TIMM10	translocase_of_inner_mitochondrial_membrane_10_homolog_(yeast)	protein_coding	32.4078	31.9243	24.6443	29.6588
H2AFV	H2A_histone_family_member_V	protein_coding	32.3995	32.1469	30.5375	31.6946
UBE2E1	ubiquitin_conjugating_enzyme_E2E_1	protein_coding	32.3939	32.988	30.8529	32.0783
FAM50A	family_with_sequence_similarity_50_member_A	protein_coding	32.3797	29.6322	31.3739	31.1286
CRMP1	collapsin_response_mediator_protein_1	protein_coding	32.3767	32.3783	30.6212	31.7921
MAMDC2	MAM_domain_containing_2	protein_coding	32.3574	33.1383	35.5394	33.6784
B4GAT1	beta-14-glucuronyltransferase_1	protein_coding	32.3289	32.7052	32.0466	32.3603
TMEM30A	transmembrane_protein_30A	protein_coding	32.3003	33.6281	34.5524	33.4936
ADAMTS12	ADAM_metallopeptidase_with_thrombospondin_type_1_motif_12	protein_coding	32.2799	33.1873	31.391	32.2861
COPG1	coatomer_protein_complex_subunit_gamma_1	protein_coding	32.2467	30.76	31.6153	31.5406
NASP	nuclear_autoantigenic_sperm_protein_(histone-binding)	protein_coding	32.2273	32.6013	31.11	31.9795
MXRA7	matrix-remodelling_associated_7	protein_coding	32.2185	34.9084	33.1273	33.418
MRPL28	mitochondrial_ribosomal_protein_L28	protein_coding	32.1719	31.9241	30.8773	31.6578
Y_RNA	Y_RNA	misc_RNA	32.1574	24.2712	24.7806	27.0697
TRAM1	translocation_associated_membrane_protein_1	protein_coding	32.1571	33.4464	31.5871	32.3969
UBE2E3	ubiquitin_conjugating_enzyme_E2E_3	protein_coding	32.1378	32.2473	33.9659	32.7837
SEPTIN10	septin_10	protein_coding	32.114	33.8069	31.0977	32.3396
LUC7L3	LUC7-like_3_pre-mRNA_splicing_factor	protein_coding	32.1033	32.1948	31.0237	31.774
FBXW5	F-box_and_WD_repeat_domain_containing_5	protein_coding	32.079	31.0331	32.3854	31.8325
MFSD10	major_facilitator_superfamily_domain_containing_10	protein_coding	32.0744	27.7056	26.7959	28.8586
SAP18	Sin3A_associated_protein_18kDa	protein_coding	32.0509	30.6034	31.5926	31.4156
PAK2	p21_protein_(Cdc42/Rac)-activated_kinase_2	protein_coding	32.0418	33.7319	32.624	32.7992
SND1	staphylococcal_nuclease_and_tudor_domain_containing_1	protein_coding	32.0233	31.4181	32.6566	32.0327
YME1L1	YME1_like_1_ATPase	protein_coding	32.004	31.316	30.8893	31.4031
PPP2R4	protein_phosphatase_2A_regulatory_subunit_4	protein_coding	32.0008	31.5905	33.9879	32.5264
EIF3J	eukaryotic_translation_initiation_factor_3_subunit_J	protein_coding	31.9689	31.7994	33.1042	32.2908
DNAJB1	DnaJ_heat_shock_protein_family_(Hsp40)_member_B1	protein_coding	31.9573	29.8631	30.353	30.7245
ENSA	endosulfine_alpha	protein_coding	31.9305	32.3704	32.4301	32.2437
CSNK2A1	casein_kinase_2_alpha_1_polypeptide	protein_coding	31.9075	33.7075	33.2869	32.9673
YIPF3	Yip1_domain_family_member_3	protein_coding	31.9027	32.2768	31.2127	31.7974
MTA2	metastasis_associated_1_family_member_2	protein_coding	31.8584	30.0124	31.6564	31.1757
ZMAT2	zinc_finger_matrin-type_2	protein_coding	31.8241	32.2812	31.6719	31.9258
SSBP3	single_stranded_DNA_binding_protein_3	protein_coding	31.814	33.8134	32.6043	32.7439
GNAI2	guanine_nucleotide_binding_protein_(G_protein)_alpha_inhibiting_activity_polypeptide_2	protein_coding	31.8119	33.4467	34.307	33.1885
ATP6AP1	ATPase_H+_transporting_lysosomal_accessory_protein_1	protein_coding	31.7829	31.7255	32.5878	32.0321
PLXNB1	plexin_B1	protein_coding	31.7348	27.9444	28.3825	29.3539
UBE2L3	ubiquitin_conjugating_enzyme_E2L_3	protein_coding	31.7254	31.999	31.5348	31.7531
CTNND1	catenin_delta_1	protein_coding	31.6382	31.2563	32.2118	31.7021
VAMP3	vesicle_associated_membrane_protein_3	protein_coding	31.6361	33.0651	33.8937	32.865
RBBP7	retinoblastoma_binding_protein_7	protein_coding	31.6318	31.3043	30.5064	31.1475
FAM127B	family_with_sequence_similarity_127_member_B	protein_coding	31.6253	31.3127	26.9354	29.9578
ZFAND5	zinc_finger_AN1-type_domain_5	protein_coding	31.6144	32.9604	32.8191	32.4646
SNRNP200	small_nuclear_ribonucleoprotein_U5_200kDa_subunit	protein_coding	31.587	33.7477	32.0721	32.469
DUSP1	dual_specificity_phosphatase_1	protein_coding	31.5848	32.3135	33.8642	32.5875
KDM5C	lysine_(K)-specific_demethylase_5C	protein_coding	31.5708	30.0198	30.7831	30.7912
FARSA	phenylalanyl-tRNA_synthetase_alpha_subunit	protein_coding	31.5609	29.8032	29.1658	30.1767
TSR3	TSR3_20S_rRNA_accumulation_homolog_(S._cerevisiae)	protein_coding	31.5273	28.7427	31.6712	30.6471
XRN2	5'-3'_exoribonuclease_2	protein_coding	31.5258	35.2804	32.838	33.2147
STARD7	StAR_related_lipid_transfer_domain_containing_7	protein_coding	31.5121	30.8146	31.5792	31.302
POLR2A	polymerase_(RNA)_II_(DNA_directed)_polypeptide_A_220kDa	protein_coding	31.5011	29.9956	31.7214	31.0727
DDX21	DEAD_(Asp-Glu-Ala-Asp)_box_helicase_21	protein_coding	31.4647	32.5195	30.7289	31.571
RAD21	RAD21_cohesin_complex_component	protein_coding	31.4068	32.6046	32.9894	32.3336
HN1L	hematological_and_neurological_expressed_1-like	protein_coding	31.4016	31.6625	28.8448	30.6363
MAP4K4	mitogen-activated_protein_kinase_kinase_kinase_kinase_4	protein_coding	31.401	31.8462	30.9496	31.3989
ANP32A	acidic_nuclear_phosphoprotein_32_family_member_A	protein_coding	31.3991	31.42	30.2202	31.0131
MRPL37	mitochondrial_ribosomal_protein_L37	protein_coding	31.3896	31.0222	29.8279	30.7465
DEGS1	delta(4)-desaturase_sphingolipid_1	protein_coding	31.3371	29.5308	29.5369	30.1349
EIF1B	eukaryotic_translation_initiation_factor_1B	protein_coding	31.3285	29.882	30.9286	30.713
IGFBP5	insulin_like_growth_factor_binding_protein_5	protein_coding	31.3217	30.2165	32.1288	31.2223
B4GALNT4	beta-14-N-acetyl-galactosaminyl_transferase_4	protein_coding	31.317	28.382	26.5949	28.7646
UBA2	ubiquitin-like_modifier_activating_enzyme_2	protein_coding	31.2535	33.3798	32.4699	32.3678
ABL1	ABL_proto-oncogene_1_non-receptor_tyrosine_kinase	protein_coding	31.2382	31.4644	32.1351	31.6126
RANBP1	RAN_binding_protein_1	protein_coding	31.2379	31.2658	31.2669	31.2569
DAP	death-associated_protein	protein_coding	31.2332	29.3767	30.313	30.3076
HMGN4	high_mobility_group_nucleosomal_binding_domain_4	protein_coding	31.2308	32.2346	28.0271	30.4975
MIR621	microRNA_621	miRNA	31.2263	26.2938	20.5331	26.0177
EMC7	ER_membrane_protein_complex_subunit_7	protein_coding	31.2211	29.5736	31.5653	30.7867
TOMM34	translocase_of_outer_mitochondrial_membrane_34	protein_coding	31.2169	33.9938	30.8364	32.0157
FLOT2	flotillin_2	protein_coding	31.1569	33.773	33.714	32.8813
YAP1	Yes_associated_protein_1	protein_coding	31.1563	32.3744	33.0886	32.2064
ALDH18A1	aldehyde_dehydrogenase_18_family_member_A1	protein_coding	31.1452	33.7837	33.6331	32.854
AUP1	ancient_ubiquitous_protein_1	protein_coding	31.1422	28.8232	32.6713	30.8789
BNIP3	BCL2/adenovirus_E1B_19kDa_interacting_protein_3	protein_coding	31.1364	31.3406	30.8514	31.1095
GARS	glycyl-tRNA_synthetase	protein_coding	31.1246	29.9415	30.8183	30.6281
PLEC	plectin	protein_coding	31.0966	28.7895	29.9049	29.9303
HES1	hes_family_bHLH_transcription_factor_1	protein_coding	31.0584	29.8976	31.9562	30.9707
BTG2	BTG_family_member_2	protein_coding	31.0379	30.3192	30.0289	30.462
MRPL18	mitochondrial_ribosomal_protein_L18	protein_coding	31.0376	28.8077	28.5488	29.4647
IRAK1	interleukin_1_receptor_associated_kinase_1	protein_coding	30.9506	28.9483	27.4911	29.13
EIF3G	eukaryotic_translation_initiation_factor_3_subunit_G	protein_coding	30.9107	28.9639	28.7252	29.5332
PLTP	phospholipid_transfer_protein	protein_coding	30.9093	29.5916	32.2047	30.9018
WRNIP1	Werner_helicase_interacting_protein_1	protein_coding	30.8861	31.6521	32.8445	31.7942
GADD45A	growth_arrest_and_DNA_damage_inducible_alpha	protein_coding	30.8742	30.3126	26.159	29.1153
FLII	flightless_I_actin_binding_protein	protein_coding	30.8477	29.8237	29.5231	30.0648
FBN2	fibrillin_2	protein_coding	30.8413	30.9073	32.9782	31.5756
SAT2	spermidine/spermine_N1-acetyltransferase_family_member_2	protein_coding	30.785	30.4904	29.5823	30.2859
EIF3K	eukaryotic_translation_initiation_factor_3_subunit_K	protein_coding	30.7779	28.886	29.4278	29.6972
VDAC3	voltage-dependent_anion_channel_3	protein_coding	30.7659	31.6816	30.4996	30.9824
PSME3	proteasome_activator_subunit_3	protein_coding	30.7643	31.9973	31.0238	31.2618
PDCD5	programmed_cell_death_5	protein_coding	30.7236	28.0309	29.6721	29.4755
ATP6V0B	ATPase_H+_transporting_lysosomal_21kDa_V0_subunit_b	protein_coding	30.6672	28.7684	29.1873	29.541
ATP5A1	ATP_synthase_H+_transporting_mitochondrial_F1_complex_alpha_subunit_1_cardiac_muscle	protein_coding	30.6348	31.9922	31.7326	31.4532
PTPRF	protein_tyrosine_phosphatase_receptor_type_F	protein_coding	30.6306	30.7695	31.0935	30.8312
RNF145	ring_finger_protein_145	protein_coding	30.6305	31.1412	32.7493	31.507
YTHDF2	YTH_N(6)-methyladenosine_RNA_binding_protein_2	protein_coding	30.6206	32.24	31.9615	31.6074
RNF187	ring_finger_protein_187	protein_coding	30.5953	32.066	33.7231	32.1281
PLK2	polo-like_kinase_2	protein_coding	30.59	29.7994	31.9514	30.7802
NDUFB3	NADH:ubiquinone_oxidoreductase_subunit_B3	protein_coding	30.5875	34.1513	31.6063	32.115
RNF181	ring_finger_protein_181	protein_coding	30.558	35.4519	30.5141	32.1746
COPZ1	coatomer_protein_complex_subunit_zeta_1	protein_coding	30.5564	29.3917	29.423	29.7904
TXNIP	thioredoxin_interacting_protein	protein_coding	30.5223	32.2054	34.2733	32.3336
FAM210B	family_with_sequence_similarity_210_member_B	protein_coding	30.5205	31.1719	31.1749	30.9557
AP1S2	adaptor_related_protein_complex_1_sigma_2_subunit	protein_coding	30.5199	31.3736	30.7103	30.868
MTCO1P12	MT-CO1_pseudogene_12	unprocessed_pseudogene	30.5195	21.1409	33.8355	28.4986
DHX15	DEAH_(Asp-Glu-Ala-His)_box_helicase_15	protein_coding	30.5108	30.7419	29.388	30.2136
JUNB	jun_B_proto-oncogene	protein_coding	30.4864	27.0984	28.9333	28.8394
DPYSL3	dihydropyrimidinase_like_3	protein_coding	30.4779	30.9115	31.0763	30.8219
MTX2	metaxin_2	protein_coding	30.474	29.459	28.3073	29.4135
SPOCK1	sparc/osteonectin_cwcv_and_kazal-like_domains_proteoglycan_(testican)_1	protein_coding	30.4582	31.8545	31.4455	31.2527
LGALS3	lectin_galactoside-binding_soluble_3	protein_coding	30.4468	33.2931	28.5709	30.7703
NXN	nucleoredoxin	protein_coding	30.4407	30.8013	29.9508	30.3976
GSPT1	G1_to_S_phase_transition_1	protein_coding	30.4266	31.1851	32.311	31.3075
TIMP2	TIMP_metallopeptidase_inhibitor_2	protein_coding	30.4209	30.256	32.194	30.957
CXADR	coxsackie_virus_and_adenovirus_receptor	protein_coding	30.4006	30.6931	32.787	31.2936
LASP1	LIM_and_SH3_protein_1	protein_coding	30.3898	30.9362	30.5805	30.6355
TEAD2	TEA_domain_family_member_2	protein_coding	30.3613	27.4476	29.7661	29.1917
SYPL1	synaptophysin-like_1	protein_coding	30.3427	31.3344	30.3289	30.6687
ANKRD10	ankyrin_repeat_domain_10	protein_coding	30.3398	30.585	30.042	30.3222
MSMO1	methylsterol_monooxygenase_1	protein_coding	30.324	28.2492	25.4918	28.0217
ARFGAP1	ADP_ribosylation_factor_GTPase_activating_protein_1	protein_coding	30.2645	26.0659	25.8049	27.3784
NDUFB6	NADH:ubiquinone_oxidoreductase_subunit_B6	protein_coding	30.1972	32.4898	25.644	29.4437
VPS25	vacuolar_protein_sorting_25_homolog_(S._cerevisiae)	protein_coding	30.1768	32.126	32.4938	31.5989
FIRRE	firre_intergenic_repeating_RNA_element	lincRNA	30.1746	33.7045	30.9103	31.5964
BCAS2	breast_carcinoma_amplified_sequence_2	protein_coding	30.1262	32.1	30.0891	30.7718
UBAP2L	ubiquitin_associated_protein_2_like	protein_coding	30.1106	29.282	31.6088	30.3338
CTDSP2	CTD_small_phosphatase_2	protein_coding	30.1065	29.5518	27.8596	29.1726
POLDIP3	polymerase_(DNA-directed)_delta_interacting_protein_3	protein_coding	30.1042	32.5167	30.2428	30.9546
CD59	CD59_molecule_complement_regulatory_protein	protein_coding	30.0975	29.1824	28.6725	29.3175
GPX8	glutathione_peroxidase_8_(putative)	protein_coding	30.0421	30.8347	32.1493	31.0087
SGTA	small_glutamine-rich_tetratricopeptide_repeat_(TPR)-containing_alpha	protein_coding	30.0411	27.2915	26.967	28.0998
SDCBP	syndecan_binding_protein	protein_coding	29.9898	30.9968	33.2518	31.4128
TRA2A	transformer_2_alpha_homolog_(Drosophila)	protein_coding	29.9494	28.9791	30.4663	29.7983
ACP1	acid_phosphatase_1_soluble	protein_coding	29.8986	29.6038	29.8791	29.7939
TBCB	tubulin_folding_cofactor_B	protein_coding	29.8576	29.9924	29.6498	29.8333
XPOT	exportin_tRNA	protein_coding	29.8574	32.01	28.6951	30.1875
SGK223	Tyrosine-protein_kinase_SgK223_	protein_coding	29.8528	29.4481	29.067	29.456
TMEM8A	transmembrane_protein_8A	protein_coding	29.832	29.025	25.7471	28.2014
ADAM19	ADAM_metallopeptidase_domain_19	protein_coding	29.7919	29.6144	30.6014	30.0026
ZNF608	zinc_finger_protein_608	protein_coding	29.7875	29.6289	31.1783	30.1982
LGMN	legumain	protein_coding	29.7753	28.9088	32.1536	30.2792
TSR2	TSR2_20S_rRNA_accumulation_homolog_(S._cerevisiae)	protein_coding	29.7747	29.5874	30.6196	29.9939
ARPC3	actin_related_protein_2/3_complex_subunit_3	protein_coding	29.7655	29.0131	31.9671	30.2486
TUBA1C	tubulin_alpha_1c	protein_coding	29.7413	31.2155	29.4792	30.1454
NRAS	neuroblastoma_RAS_viral_(v-ras)_oncogene_homolog	protein_coding	29.6716	31.0523	30.6725	30.4655
LAMTOR2	late_endosomal/lysosomal_adaptor_MAPK_and_MTOR_activator_2	protein_coding	29.6399	26.7354	31.9587	29.4447
IGFBP4	insulin_like_growth_factor_binding_protein_4	protein_coding	29.6056	27.6692	31.6413	29.6387
TRIAP1	TP53_regulated_inhibitor_of_apoptosis_1	protein_coding	29.5955	31.5424	30.8937	30.6772
VBP1	von_Hippel-Lindau_binding_protein_1	protein_coding	29.5748	32.9309	25.9829	29.4962
GSR	glutathione_reductase	protein_coding	29.5673	29.6473	31.9613	30.392
PTPN11	protein_tyrosine_phosphatase_non-receptor_type_11	protein_coding	29.524	30.6045	29.4158	29.8481
STK26	serine/threonine_protein_kinase_26	protein_coding	29.5109	31.7392	31.0143	30.7548
AIFM1	apoptosis_inducing_factor_mitochondria_associated_1	protein_coding	29.5107	29.792	28.4153	29.2393
SSBP4	single_stranded_DNA_binding_protein_4	protein_coding	29.5063	28.9067	28.2544	28.8891
C11orf58	chromosome_11_open_reading_frame_58	protein_coding	29.4731	29.9872	29.2212	29.5605
AJUBA	ajuba_LIM_protein	protein_coding	29.4535	29.1059	27.7876	28.7824
RAI14	retinoic_acid_induced_14	protein_coding	29.4111	30.6208	31.6362	30.556
CCAR1	cell_division_cycle_and_apoptosis_regulator_1	protein_coding	29.4065	31.8862	31.269	30.8539
ZNF146	zinc_finger_protein_146	protein_coding	29.3686	29.1887	28.7574	29.1049
S100A10	S100_calcium_binding_protein_A10	protein_coding	29.3185	27.716	27.1925	28.0757
PFDN1	prefoldin_subunit_1	protein_coding	29.2997	28.5265	27.141	28.3224
RHEB	Ras_homolog_enriched_in_brain	protein_coding	29.295	31.5834	28.1358	29.6714
NUAK1	NUAK_family_SNF1-like_kinase_1	protein_coding	29.2742	30.7961	30.5224	30.1976
PRRC2B	proline-rich_coiled-coil_2B	protein_coding	29.2716	29.5369	29.9442	29.5842
PMVK	phosphomevalonate_kinase	protein_coding	29.2534	23.361	23.0558	25.2234
OCIAD1	OCIA_domain_containing_1	protein_coding	29.2523	29.6259	28.9482	29.2755
YTHDF1	YTH_N(6)-methyladenosine_RNA_binding_protein_1	protein_coding	29.2417	31.043	32.0924	30.7923
EIF6	eukaryotic_translation_initiation_factor_6	protein_coding	29.2331	26.6879	29.9315	28.6175
LRP1	LDL_receptor_related_protein_1	protein_coding	29.2202	28.5328	28.5448	28.766
POLR2J	polymerase_(RNA)_II_(DNA_directed)_polypeptide_J_13.3kDa	protein_coding	29.2029	29.3046	31.4225	29.9767
PABPC4	poly(A)_binding_protein_cytoplasmic_4_(inducible_form)	protein_coding	29.1969	27.6281	26.5404	27.7885
TMEM132A	transmembrane_protein_132A	protein_coding	29.1823	28.2068	27.5284	28.3058
PRPF8	pre-mRNA_processing_factor_8	protein_coding	29.1601	29.8522	29.2385	29.4169
EIF3L	eukaryotic_translation_initiation_factor_3_subunit_L	protein_coding	29.1424	28.2373	28.0811	28.4869
MMP2	matrix_metallopeptidase_2	protein_coding	29.1359	27.7694	30.0492	28.9848
NISCH	nischarin	protein_coding	29.1172	27.7869	27.9661	28.2901
EEF1A2	eukaryotic_translation_elongation_factor_1_alpha_2	protein_coding	29.0996	28.1188	28.8055	28.6746
KIF1A	kinesin_family_member_1A	protein_coding	29.0715	27.8087	26.5668	27.8157
SUGP2	SURP_and_G-patch_domain_containing_2	protein_coding	29.0607	27.2119	26.4904	27.5877
ZC3H15	zinc_finger_CCCH-type_containing_15	protein_coding	29.0572	27.4789	26.6188	27.7183
ATP5D	ATP_synthase_H+_transporting_mitochondrial_F1_complex_delta_subunit	protein_coding	29.0446	30.0531	28.7104	29.2694
RP11-673C5.1	NA	processed_pseudogene	29.0239	33.6641	29.8162	30.8347
GOLPH3	golgi_phosphoprotein_3_(coat-protein)	protein_coding	28.9449	30.1887	28.9787	29.3708
CKB	creatine_kinase_brain	protein_coding	28.9164	27.9723	28.6767	28.5218
ARID1A	AT-rich_interaction_domain_1A	protein_coding	28.9144	27.353	27.447	27.9048
APH1A	aph-1_homolog_A_gamma_secretase_subunit	protein_coding	28.9077	29.5755	27.957	28.8134
TMSB15A	thymosin_beta_15a	protein_coding	28.8832	31.464	31.1607	30.5026
TENM3	teneurin_transmembrane_protein_3	protein_coding	28.8439	28.7025	29.3534	28.9666
TSPYL1	TSPY-like_1	protein_coding	28.8252	29.0291	28.8201	28.8915
C1orf198	chromosome_1_open_reading_frame_198	protein_coding	28.8098	27.4268	25.9499	27.3955
RASL10B	RAS-like_family_10_member_B	protein_coding	28.8084	27.5009	27.0501	27.7865
DCAF7	DDB1_and_CUL4_associated_factor_7	protein_coding	28.7981	30.1959	30.2026	29.7322
PEG10	paternally_expressed_10	protein_coding	28.788	27.1268	28.206	28.0403
CSTB	cystatin_B	protein_coding	28.7843	26.1817	26.305	27.0903
RP11-34P13.15	NA	processed_pseudogene	28.732	21.7958	22.4532	24.327
POLR2E	polymerase_(RNA)_II_(DNA_directed)_polypeptide_E_25kDa	protein_coding	28.7253	29.3849	29.2074	29.1058
FLYWCH2	FLYWCH_family_member_2	protein_coding	28.7095	31.5081	27.2726	29.1634
TDRD7	tudor_domain_containing_7	protein_coding	28.703	30.0356	27.182	28.6402
ZFP36L1	ZFP36_ring_finger_protein-like_1	protein_coding	28.6675	29.2101	28.9892	28.9556
GRB2	growth_factor_receptor_bound_protein_2	protein_coding	28.662	28.2032	26.858	27.9077
MAPKAPK2	mitogen-activated_protein_kinase-activated_protein_kinase_2	protein_coding	28.6228	30.0743	29.952	29.5497
MIR1915	microRNA_1915	miRNA	28.6147	15.7763	11.2639	18.5516
MDFI	MyoD_family_inhibitor	protein_coding	28.6022	27.1283	27.3003	27.677
SDC1	syndecan_1	protein_coding	28.5938	28.4908	29.3112	28.7986
MAP2K2	mitogen-activated_protein_kinase_kinase_2	protein_coding	28.5845	31.2985	29.472	29.785
PUM1	pumilio_RNA_binding_family_member_1	protein_coding	28.5815	27.6547	27.6791	27.9718
PTP4A2	protein_tyrosine_phosphatase_type_IVA_member_2	protein_coding	28.5784	30.2154	27.5773	28.7904
GADD45B	growth_arrest_and_DNA_damage_inducible_beta	protein_coding	28.5267	26.36	27.3168	27.4012
ADAR	adenosine_deaminase_RNA-specific	protein_coding	28.5175	29.3834	29.7908	29.2305
LINC00205	long_intergenic_non-protein_coding_RNA_205	lincRNA	28.4863	32.8385	30.7712	30.6987
CREB3	cAMP_responsive_element_binding_protein_3	protein_coding	28.4863	26.9624	29.2591	28.2359
RRM2B	ribonucleotide_reductase_M2_B_(TP53_inducible)	protein_coding	28.4702	30.2034	28.5049	29.0595
HNRNPL	heterogeneous_nuclear_ribonucleoprotein_L	protein_coding	28.4626	28.2814	27.3217	28.0219
COX6C	cytochrome_c_oxidase_subunit_VIc	protein_coding	28.4609	27.121	26.5432	27.3751
NPTN	neuroplastin	protein_coding	28.4551	29.7972	29.7521	29.3348
FAM60A	family_with_sequence_similarity_60_member_A	protein_coding	28.4373	29.4396	28.7574	28.8781
MIR4664	microRNA_4664	miRNA	28.4035	45.8076	28.5563	34.2558
UBE2Z	ubiquitin_conjugating_enzyme_E2Z	protein_coding	28.3842	26.9333	26.6962	27.3379
AP3D1	adaptor_related_protein_complex_3_delta_1_subunit	protein_coding	28.3705	28.7495	30.1012	29.0738
RDX	radixin	protein_coding	28.36	30.2727	29.2618	29.2982
PYURF	PIGY_upstream_reading_frame	protein_coding	28.3533	26.3934	29.7115	28.1527
SCRIB	scribbled_planar_cell_polarity_protein	protein_coding	28.3347	26.8426	26.0132	27.0635
SNHG6	small_nucleolar_RNA_host_gene_6	processed_transcript	28.3229	21.7993	29.3566	26.4929
ELL2	elongation_factor_RNA_polymerase_II_2	protein_coding	28.3082	28.7425	27.9368	28.3292
SEMA3A	sema_domain_immunoglobulin_domain_(Ig)_short_basic_domain_secreted_(semaphorin)_3A	protein_coding	28.3019	28.4852	28.932	28.573
TMEM230	transmembrane_protein_230	protein_coding	28.2971	28.909	26.6922	27.9661
PDPN	podoplanin	protein_coding	28.2886	28.9526	28.3496	28.5303
CHMP1A	charged_multivesicular_body_protein_1A	protein_coding	28.2884	30.0364	28.862	29.0623
KARS	lysyl-tRNA_synthetase	protein_coding	28.2778	28.8388	26.9613	28.026
OTUD5	OTU_deubiquitinase_5	protein_coding	28.2383	25.4875	25.8235	26.5164
HACD3	3-hydroxyacyl-CoA_dehydratase_3	protein_coding	28.2236	29.6576	28.3065	28.7292
C1orf122	chromosome_1_open_reading_frame_122	protein_coding	28.217	28.9383	25.9509	27.7021
EIF4EBP2	eukaryotic_translation_initiation_factor_4E_binding_protein_2	protein_coding	28.2021	28.8967	27.2323	28.1104
MYEOV2	myeloma_overexpressed_2	protein_coding	28.201	28.4731	25.1628	27.279
HSPH1	heat_shock_protein_family_H_(Hsp110)_member_1	protein_coding	28.2005	28.813	29.1599	28.7245
HCFC1R1	host_cell_factor_C1_regulator_1_(XPO1_dependent)	protein_coding	28.1839	27.574	26.5287	27.4289
GSTO1	glutathione_S-transferase_omega_1	protein_coding	28.1707	30.7445	28.9424	29.2858
RNF167	ring_finger_protein_167	protein_coding	28.1657	25.7041	26.9898	26.9532
ABCF1	ATP_binding_cassette_subfamily_F_member_1	protein_coding	28.1498	28.1617	28.8383	28.3833
RARS	arginyl-tRNA_synthetase	protein_coding	28.1363	28.1378	30.5551	28.9431
GLYR1	glyoxylate_reductase_1_homolog_(Arabidopsis)	protein_coding	28.109	28.4954	29.4261	28.6768
UBE2D3	ubiquitin_conjugating_enzyme_E2D_3	protein_coding	28.0992	27.2674	26.876	27.4142
SAFB	scaffold_attachment_factor_B	protein_coding	28.0887	28.9557	29.7286	28.9243
ATIC	5-aminoimidazole-4-carboxamide_ribonucleotide_formyltransferase/IMP_cyclohydrolase	protein_coding	28.0846	28.7695	27.027	27.9604
CYCS	cytochrome_c_somatic	protein_coding	28.0775	28.045	27.231	27.7845
VMP1	vacuole_membrane_protein_1	protein_coding	28.0638	27.4297	28.2982	27.9305
DYNC1I2	dynein_cytoplasmic_1_intermediate_chain_2	protein_coding	28.0473	28.1329	28.3816	28.1873
CRABP2	cellular_retinoic_acid_binding_protein_2	protein_coding	28.0448	28.5076	23.6542	26.7355
RNU6-26P	RNA_U6_small_nuclear_26_pseudogene	snRNA	28.0161	29.4884	31.0546	29.5197
NOP56	NOP56_ribonucleoprotein	protein_coding	27.9387	25.4492	26.7616	26.7165
OSTF1	osteoclast_stimulating_factor_1	protein_coding	27.9339	27.5282	25.5338	26.9986
GALNT11	polypeptide_N-acetylgalactosaminyltransferase_11	protein_coding	27.9321	28.0779	29.8673	28.6258
ATP2A2	ATPase_Ca++_transporting_cardiac_muscle_slow_twitch_2	protein_coding	27.9321	27.2289	28.633	27.9313
LTB	lymphotoxin_beta	protein_coding	27.8734	27.7972	27.3709	27.6805
SEPN1	selenoprotein_N_1	protein_coding	27.8681	28.0677	31.0495	28.9951
CDK4	cyclin-dependent_kinase_4	protein_coding	27.837	26.8148	26.0264	26.8927
WASF1	WAS_protein_family_member_1	protein_coding	27.8205	26.9812	25.4301	26.7439
MRPS16	mitochondrial_ribosomal_protein_S16	protein_coding	27.8178	28.5625	29.1474	28.5092
OGDH	oxoglutarate_(alpha-ketoglutarate)_dehydrogenase_(lipoamide)	protein_coding	27.817	27.849	26.5382	27.4014
LTBP2	latent_transforming_growth_factor_beta_binding_protein_2	protein_coding	27.7946	26.949	28.8195	27.8544
SBDS	Shwachman-Bodian-Diamond_syndrome	protein_coding	27.787	29.9046	26.859	28.1835
ERGIC3	ERGIC_and_golgi_3	protein_coding	27.7688	26.968	28.0567	27.5978
KIAA1191	KIAA1191	protein_coding	27.7665	26.5254	25.4876	26.5932
SLBP	stem-loop_binding_protein	protein_coding	27.7632	28.4881	26.4918	27.581
USF2	upstream_transcription_factor_2_c-fos_interacting	protein_coding	27.7473	26.0357	24.2133	25.9988
WDR82	WD_repeat_domain_82	protein_coding	27.7375	27.6537	29.1138	28.1683
GPAA1	glycosylphosphatidylinositol_anchor_attachment_1	protein_coding	27.7357	27.6579	28.5216	27.9717
LYPD6	LY6/PLAUR_domain_containing_6	protein_coding	27.7231	28.6933	28.1206	28.179
RUVBL2	RuvB-like_AAA_ATPase_2	protein_coding	27.6991	27.9736	25.8195	27.164
VARS	valyl-tRNA_synthetase	protein_coding	27.6957	26.9893	25.7841	26.823
PQBP1	polyglutamine_binding_protein_1	protein_coding	27.6387	25.5594	25.5997	26.2659
ARAP3	ArfGAP_with_RhoGAP_domain_ankyrin_repeat_and_PH_domain_3	protein_coding	27.6309	27.1119	25.6469	26.7966
NDUFS4	NADH:ubiquinone_oxidoreductase_subunit_S4	protein_coding	27.6228	29.5547	26.1483	27.7753
DCAKD	dephospho-CoA_kinase_domain_containing	protein_coding	27.6175	27.5256	25.3378	26.827
GABARAPL1	GABA(A)_receptor-associated_protein_like_1	protein_coding	27.5989	25.5899	27.4154	26.8681
REC8	REC8_meiotic_recombination_protein	protein_coding	27.5923	26.3043	24.5848	26.1605
MKNK2	MAP_kinase_interacting_serine/threonine_kinase_2	protein_coding	27.5705	25.8657	26.3205	26.5856
FKBP3	FK506_binding_protein_3	protein_coding	27.5653	27.855	28.7324	28.0509
OR2I1P	olfactory_receptor_family_2_subfamily_I_member_1_pseudogene	unprocessed_pseudogene	27.5395	29.1357	24.8922	27.1891
MIR1254-1	microRNA_1254-1	miRNA	27.533	27.524	30.7725	28.6098
DDB1	damage-specific_DNA_binding_protein_1	protein_coding	27.4865	27.9145	26.7749	27.392
TEAD3	TEA_domain_family_member_3	protein_coding	27.4847	26.4864	26.4032	26.7914
SZRD1	SUZ_RNA_binding_domain_containing_1	protein_coding	27.4759	28.4792	27.6199	27.8583
CCDC167	coiled-coil_domain_containing_167	protein_coding	27.4722	31.7604	30.3888	29.8738
LDOC1	leucine_zipper_down-regulated_in_cancer_1	protein_coding	27.4297	27.628	24.1427	26.4001
PBDC1	polysaccharide_biosynthesis_domain_containing_1	protein_coding	27.4109	25.5039	26.6826	26.5325
LINC01021	long_intergenic_non-protein_coding_RNA_1021	lincRNA	27.3967	29.2211	27.7541	28.124
TMEM9	transmembrane_protein_9	protein_coding	27.3704	26.5216	27.8648	27.2523
EPHB4	EPH_receptor_B4	protein_coding	27.3325	26.5757	25.8098	26.5727
KLHDC8B	kelch_domain_containing_8B	protein_coding	27.3278	25.5084	27.3507	26.729
TALDO1	transaldolase_1	protein_coding	27.3155	26.9123	25.1516	26.4598
NAT14	N-acetyltransferase_14_(GCN5-related_putative)	protein_coding	27.315	25.7412	25.6471	26.2344
GOLGA7	golgin_A7	protein_coding	27.2961	26.665	26.9532	26.9714
DDX39B	DEAD_(Asp-Glu-Ala-Asp)_box_polypeptide_39B	protein_coding	27.2793	24.2192	24.6513	25.3833
TIMM17B	translocase_of_inner_mitochondrial_membrane_17_homolog_B_(yeast)	protein_coding	27.2308	27.2648	26.8847	27.1268
UTP3	UTP3_small_subunit_(SSU)_processome_component_homolog_(S._cerevisiae)	protein_coding	27.2126	28.8491	29.2329	28.4315
PAF1	PAF1_homolog_Paf1/RNA_polymerase_II_complex_component	protein_coding	27.2112	27.4188	25.8377	26.8226
SLC39A6	solute_carrier_family_39_(zinc_transporter)_member_6	protein_coding	27.1928	25.7346	27.3796	26.769
ADSS	adenylosuccinate_synthase	protein_coding	27.1926	28.3362	27.9293	27.8194
PUF60	poly(U)_binding_splicing_factor_60KDa	protein_coding	27.1616	26.5533	26.3011	26.672
ASAP2	ArfGAP_with_SH3_domain_ankyrin_repeat_and_PH_domain_2	protein_coding	27.1543	28.1958	26.8543	27.4015
ADH5	alcohol_dehydrogenase_5_(class_III)_chi_polypeptide	protein_coding	27.0952	26.7951	26.0648	26.6517
TMEM50A	transmembrane_protein_50A	protein_coding	27.0922	28.2998	29.2498	28.2139
PIP4K2B	phosphatidylinositol-5-phosphate_4-kinase_type_II_beta	protein_coding	27.0877	26.8625	24.9697	26.3066
PUDP	pseudouridine_5'-phosphatase	protein_coding	27.08	29.5269	25.2797	27.2955
ASAH1	N-acylsphingosine_amidohydrolase_(acid_ceramidase)_1	protein_coding	27.0416	26.2173	26.1583	26.4724
PSMA3	proteasome_subunit_alpha_3	protein_coding	27.0161	27.7652	27.609	27.4634
ZRANB2	zinc_finger_RAN-binding_domain_containing_2	protein_coding	27.0064	26.9399	25.5936	26.5133
OCRL	oculocerebrorenal_syndrome_of_Lowe	protein_coding	27.0021	26.7953	25.8744	26.5573
USF1	upstream_transcription_factor_1	protein_coding	26.9954	25.2479	24.1335	25.4589
CP	ceruloplasmin_(ferroxidase)	protein_coding	26.9831	26.9125	28.1906	27.3621
BRD2	bromodomain_containing_2	protein_coding	26.9809	26.2924	27.4267	26.9
SLC16A1	solute_carrier_family_16_(monocarboxylate_transporter)_member_1	protein_coding	26.975	27.5975	29.8031	28.1252
SDC4	syndecan_4	protein_coding	26.9705	26.2868	33.214	28.8238
TUSC3	tumor_suppressor_candidate_3	protein_coding	26.958	26.413	27.0746	26.8152
KIAA2013	KIAA2013	protein_coding	26.9447	28.3916	27.516	27.6174
RPS23	ribosomal_protein_S23	protein_coding	26.9279	26.4766	27.7578	27.0541
PLCG1	phospholipase_C_gamma_1	protein_coding	26.9074	25.0561	24.3187	25.4274
ENO2	enolase_2_(gamma_neuronal)	protein_coding	26.9019	25.0706	27.9427	26.6384
B3GAT3	beta-13-glucuronyltransferase_3	protein_coding	26.8929	26.3504	27.4175	26.8869
APRT	adenine_phosphoribosyltransferase	protein_coding	26.8742	29.3462	28.925	28.3818
TCEA1	transcription_elongation_factor_A_(SII)_1	protein_coding	26.8735	29.8263	27.589	28.0962
GPSM1	G-protein_signaling_modulator_1	protein_coding	26.8667	27.4877	23.5745	25.9763
EIF2AK1	eukaryotic_translation_initiation_factor_2_alpha_kinase_1	protein_coding	26.8101	28.1896	27.1754	27.3917
C9orf142	chromosome_9_open_reading_frame_142	protein_coding	26.7935	27.0232	23.4012	25.7393
ICMT	isoprenylcysteine_carboxyl_methyltransferase	protein_coding	26.7858	28.552	27.7238	27.6872
LRRC75A-AS1	LRRC75A_antisense_RNA_1	processed_transcript	26.7373	27.958	29.0362	27.9105
API5	apoptosis_inhibitor_5	protein_coding	26.7306	26.0716	26.1314	26.3112
NDUFA12	NADH:ubiquinone_oxidoreductase_subunit_A12	protein_coding	26.7265	27.5475	24.4206	26.2315
TRAF4	TNF_receptor_associated_factor_4	protein_coding	26.7065	24.3346	25.133	25.3914
FDFT1	farnesyl-diphosphate_farnesyltransferase_1	protein_coding	26.6863	28.0784	27.9865	27.5837
FAM207A	family_with_sequence_similarity_207_member_A	protein_coding	26.6689	23.3017	23.6606	24.5437
SRP72	signal_recognition_particle_72kDa	protein_coding	26.6312	26.4363	25.4918	26.1865
PITPNA	phosphatidylinositol_transfer_protein_alpha	protein_coding	26.6254	27.4877	27.8536	27.3223
NCBP2	nuclear_cap_binding_protein_subunit_2	protein_coding	26.6232	25.8753	24.2832	25.5939
GPR50	G_protein-coupled_receptor_50	protein_coding	26.5955	29.8569	25.7205	27.391
LIMD2	LIM_domain_containing_2	protein_coding	26.5916	27.3044	23.9402	25.9454
SPAG7	sperm_associated_antigen_7	protein_coding	26.5878	23.9711	26.9164	25.8251
FOXP4	forkhead_box_P4	protein_coding	26.5807	26.0886	25.5948	26.088
JARID2	jumonji_and_AT-rich_interaction_domain_containing_2	protein_coding	26.5407	27.6405	28.6232	27.6015
STK39	serine/threonine_kinase_39	protein_coding	26.5398	27.0086	25.8192	26.4559
JAM3	junctional_adhesion_molecule_3	protein_coding	26.5171	26.0656	26.3671	26.3166
ADAM9	ADAM_metallopeptidase_domain_9	protein_coding	26.4991	27.3222	27.0558	26.959
DCTD	dCMP_deaminase	protein_coding	26.4972	25.9098	27.2823	26.5631
LAMA1	laminin_subunit_alpha_1	protein_coding	26.4931	27.1613	26.1443	26.5996
APOA1BP	apolipoprotein_A-I_binding_protein	protein_coding	26.4766	26.3681	24.8237	25.8895
SH3BGRL	SH3_domain_binding_glutamate-rich_protein_like	protein_coding	26.4714	28.4428	25.3731	26.7624
FAM195B	family_with_sequence_similarity_195_member_B	protein_coding	26.4475	27.4109	28.7492	27.5359
POLR2B	polymerase_(RNA)_II_(DNA_directed)_polypeptide_B_140kDa	protein_coding	26.4162	27.0311	25.8357	26.4277
TSPYL4	TSPY-like_4	protein_coding	26.4045	26.768	27.4591	26.8772
SPCS2	signal_peptidase_complex_subunit_2	protein_coding	26.3747	24.9874	25.4401	25.6007
EIF3B	eukaryotic_translation_initiation_factor_3_subunit_B	protein_coding	26.3677	26.2619	25.5309	26.0535
IDH3B	isocitrate_dehydrogenase_3_(NAD+)_beta	protein_coding	26.3497	25.5287	27.4686	26.449
GNL3	guanine_nucleotide_binding_protein-like_3_(nucleolar)	protein_coding	26.3486	27.8117	25.2742	26.4781
WDR18	WD_repeat_domain_18	protein_coding	26.3386	25.5172	24.5397	25.4652
AARS	alanyl-tRNA_synthetase	protein_coding	26.3069	23.4726	25.0796	24.953
NDUFV1	NADH:ubiquinone_oxidoreductase_core_subunit_V1	protein_coding	26.2942	25.5449	25.0821	25.6404
PAPSS1	3'-phosphoadenosine_5'-phosphosulfate_synthase_1	protein_coding	26.2491	27.6906	26.4109	26.7835
SON	SON_DNA_binding_protein	protein_coding	26.2424	26.7551	26.0561	26.3512
CHPF2	chondroitin_polymerizing_factor_2	protein_coding	26.2346	25.5583	26.0235	25.9388
LSM10	LSM10_U7_small_nuclear_RNA_associated	protein_coding	26.2319	24.401	21.7221	24.1183
MEX3A	mex-3_RNA_binding_family_member_A	protein_coding	26.2196	28.0205	27.7919	27.344
SCCPDH	saccharopine_dehydrogenase_(putative)	protein_coding	26.2177	25.9875	22.8158	25.007
MYO5B	myosin_VB	protein_coding	26.2023	27.2704	26.3608	26.6112
PRELID1	PRELI_domain_containing_1	protein_coding	26.191	26.0705	23.8794	25.3803
TTC3	tetratricopeptide_repeat_domain_3	protein_coding	26.1625	26.1034	24.9135	25.7265
ANKRD52	ankyrin_repeat_domain_52	protein_coding	26.1521	25.4655	25.133	25.5835
FTX	FTX_transcript_XIST_regulator_(non-protein_coding)	lincRNA	26.1321	25.0074	25.4044	25.5146
RRAS	related_RAS_viral_(r-ras)_oncogene_homolog	protein_coding	26.1244	23.9783	21.6539	23.9188
ITM2B	integral_membrane_protein_2B	protein_coding	26.1203	26.772	28.1873	27.0265
LSM2	LSM2_homolog_U6_small_nuclear_RNA_and_mRNA_degradation_associated	protein_coding	26.1134	29.0713	28.918	28.0342
LMF2	lipase_maturation_factor_2	protein_coding	26.1099	26.7984	25.707	26.2051
ENAH	enabled_homolog_(Drosophila)	protein_coding	26.0891	26.9687	26.6735	26.5771
RHOC	ras_homolog_family_member_C	protein_coding	26.0748	25.9222	25.8946	25.9639
CPNE1	copine_I	protein_coding	26.0737	26.3028	24.4446	25.607
CS	citrate_synthase	protein_coding	26.0687	26.3867	25.7581	26.0711
MTCH2	mitochondrial_carrier_2	protein_coding	26.0574	29.0718	29.5497	28.2263
ADGRL2	adhesion_G_protein-coupled_receptor_L2	protein_coding	26.0571	27.5641	26.8886	26.8366
AMOTL2	angiomotin_like_2	protein_coding	26.0315	25.2284	27.0303	26.0968
GOT2	glutamic-oxaloacetic_transaminase_2	protein_coding	26.0074	26.5398	25.0043	25.8505
AKR7A2	aldo-keto_reductase_family_7_member_A2	protein_coding	25.982	25.5931	26.0885	25.8879
PITPNM1	phosphatidylinositol_transfer_protein_membrane_associated_1	protein_coding	25.9801	25.6524	26.1118	25.9148
SHMT2	serine_hydroxymethyltransferase_2_(mitochondrial)	protein_coding	25.979	25.6157	27.7756	26.4568
TMEM167A	transmembrane_protein_167A	protein_coding	25.975	27.99	28.4695	27.4782
SLC35B2	solute_carrier_family_35_(adenosine_3'-phospho_5'-phosphosulfate_transporter)_member_B2	protein_coding	25.9719	26.7877	27.4566	26.7387
RRP36	ribosomal_RNA_processing_36	protein_coding	25.9708	24.1615	23.9841	24.7055
EFHD2	EF-hand_domain_family_member_D2	protein_coding	25.9707	26.0836	25.6119	25.8887
TFDP1	transcription_factor_Dp-1	protein_coding	25.9627	26.5225	24.238	25.5744
HSBP1	heat_shock_factor_binding_protein_1	protein_coding	25.956	26.3021	25.2772	25.8451
NME3	NME/NM23_nucleoside_diphosphate_kinase_3	protein_coding	25.9507	25.1614	27.2438	26.1187
CNPY3	canopy_FGF_signaling_regulator_3	protein_coding	25.9468	28.6377	26.9425	27.1757
PHF23	PHD_finger_protein_23	protein_coding	25.9301	25.2916	24.7093	25.3103
HYOU1	hypoxia_up-regulated_1	protein_coding	25.9132	26.9399	26.1101	26.3211
MFN2	mitofusin_2	protein_coding	25.8766	25.2424	24.5187	25.2126
EPRS	glutamyl-prolyl-tRNA_synthetase	protein_coding	25.8719	25.242	25.8139	25.6426
FGD5-AS1	FGD5_antisense_RNA_1	antisense	25.8658	27.9845	28.9116	27.5873
RTN3	reticulon_3	protein_coding	25.8593	26.8525	27.3138	26.6752
PERP	PERP_TP53_apoptosis_effector	protein_coding	25.8418	26.274	26.7419	26.2859
SF3A2	splicing_factor_3a_subunit_2	protein_coding	25.826	22.9082	21.5825	23.4389
PSMB2	proteasome_subunit_beta_2	protein_coding	25.8171	26.6918	26.4793	26.3294
TKT	transketolase	protein_coding	25.8159	25.7698	28.4589	26.6815
EML4	echinoderm_microtubule_associated_protein_like_4	protein_coding	25.7813	26.7834	25.6965	26.0871
AKR1A1	aldo-keto_reductase_family_1_member_A1_(aldehyde_reductase)	protein_coding	25.7065	23.1591	21.9251	23.5969
HERC2P2	hect_domain_and_RLD_2_pseudogene_2	transcribed_unprocessed_pseudogene	25.6987	23.6544	23.6437	24.3322
SNX12	sorting_nexin_12	protein_coding	25.6873	27.9095	25.7615	26.4528
MANBAL	mannosidase_beta_A_lysosomal-like	protein_coding	25.6662	24.378	23.712	24.5854
GAS1	growth_arrest_specific_1	protein_coding	25.6615	25.7221	26.1974	25.8603
SMARCA5	SWI/SNF_related_matrix_associated_actin_dependent_regulator_of_chromatin_subfamily_a_member_5	protein_coding	25.6498	26.0687	24.9189	25.5458
CNOT11	CCR4-NOT_transcription_complex_subunit_11	protein_coding	25.6478	26.8325	25.9967	26.159
DDX56	DEAD_(Asp-Glu-Ala-Asp)_box_helicase_56	protein_coding	25.6443	26.3475	27.6475	26.5464
NLGN2	neuroligin_2	protein_coding	25.6317	23.8601	25.0545	24.8488
TFE3	transcription_factor_binding_to_IGHM_enhancer_3	protein_coding	25.6168	24.0728	23.9979	24.5625
RHOT2	ras_homolog_family_member_T2	protein_coding	25.5982	22.5824	19.5387	22.5731
AHCYL1	adenosylhomocysteinase_like_1	protein_coding	25.5944	26.7064	26.502	26.2676
LAMA5	laminin_subunit_alpha_5	protein_coding	25.5835	22.5575	22.0651	23.402
CYB5R3	cytochrome_b5_reductase_3	protein_coding	25.5776	25.6568	27.2687	26.1677
CDH6	cadherin_6_type_2_K-cadherin_(fetal_kidney)	protein_coding	25.5591	24.7712	28.9309	26.4204
PNISR	PNN-interacting_serine/arginine-rich_protein	protein_coding	25.4921	25.6377	24.6417	25.2572
GUK1	guanylate_kinase_1	protein_coding	25.4699	25.8482	24.0058	25.1079
ATXN2L	ataxin_2-like	protein_coding	25.4682	24.3532	24.4645	24.762
REEP5	receptor_accessory_protein_5	protein_coding	25.461	28.609	26.775	26.9484
P3H4	prolyl_3-hydroxylase_family_member_4_(non-enzymatic)	protein_coding	25.4595	25.8806	24.4252	25.2551
NAA50	N(alpha)-acetyltransferase_50_NatE_catalytic_subunit	protein_coding	25.4567	25.9908	24.0994	25.1823
SMO	smoothened_frizzled_class_receptor	protein_coding	25.4504	24.6709	24.6651	24.9288
REEP2	receptor_accessory_protein_2	protein_coding	25.443	24.3008	25.5015	25.0818
PACS1	phosphofurin_acidic_cluster_sorting_protein_1	protein_coding	25.4095	26.0518	25.6887	25.7167
CD74	CD74_molecule_major_histocompatibility_complex_class_II_invariant_chain	protein_coding	25.4033	25.0792	25.9841	25.4889
LSR	lipolysis_stimulated_lipoprotein_receptor	protein_coding	25.3455	24.6541	27.6382	25.8793
XBP1	X-box_binding_protein_1	protein_coding	25.344	27.4133	26.2812	26.3462
A2M	alpha-2-macroglobulin	protein_coding	25.3396	27.4267	29.5448	27.437
PLIN3	perilipin_3	protein_coding	25.3242	24.7285	24.5859	24.8795
RAB11A	RAB11A_member_RAS_oncogene_family	protein_coding	25.3048	26.2788	24.9879	25.5238
C11orf84	chromosome_11_open_reading_frame_84	protein_coding	25.3006	23.9513	23.0735	24.1085
MOGS	mannosyl-oligosaccharide_glucosidase	protein_coding	25.297	24.3612	25.3211	24.9931
USO1	USO1_vesicle_transport_factor	protein_coding	25.28	25.0965	26.3061	25.5609
KPNA3	karyopherin_alpha_3_(importin_alpha_4)	protein_coding	25.2663	25.5081	25.4029	25.3924
ENOPH1	enolase-phosphatase_1	protein_coding	25.193	26.5844	26.5049	26.0941
CREBZF	CREB/ATF_bZIP_transcription_factor	protein_coding	25.179	24.4754	23.7092	24.4545
TRAPPC6A	trafficking_protein_particle_complex_6A	protein_coding	25.1782	27.1588	26.7412	26.3594
CHMP5	charged_multivesicular_body_protein_5	protein_coding	25.1768	23.4994	22.2686	23.6482
HUWE1	HECT_UBA_and_WWE_domain_containing_1_E3_ubiquitin_protein_ligase	protein_coding	25.1635	26.2766	24.7572	25.3991
YIF1A	Yip1_interacting_factor_homolog_A_(S._cerevisiae)	protein_coding	25.1522	24.1792	23.7372	24.3562
TOP2A	topoisomerase_(DNA)_II_alpha	protein_coding	25.1479	27.3291	26.6592	26.3788
POLR2K	polymerase_(RNA)_II_(DNA_directed)_polypeptide_K_7.0kDa	protein_coding	25.1337	27.009	23.3704	25.171
BEX2	brain_expressed_X-linked_2	protein_coding	25.1201	22.4137	22.3649	23.2996
MFAP2	microfibrillar_associated_protein_2	protein_coding	25.1112	26.3278	26.7397	26.0595
SLC5A6	solute_carrier_family_5_(sodium/multivitamin_and_iodide_cotransporter)_member_6	protein_coding	25.1034	24.3924	24.4828	24.6595
CCDC109B	coiled-coil_domain_containing_109B	protein_coding	25.0817	24.7068	23.0742	24.2876
ELOVL5	ELOVL_fatty_acid_elongase_5	protein_coding	25.0722	24.6722	24.7847	24.843
IRF2BPL	interferon_regulatory_factor_2_binding_protein-like	protein_coding	25.0428	23.5647	24.6846	24.4307
TRIB2	tribbles_pseudokinase_2	protein_coding	25.0424	24.5251	23.5565	24.3747
NAP1L3	nucleosome_assembly_protein_1-like_3	protein_coding	25.0318	27.297	26.3777	26.2355
SUPT5H	SPT5_homolog_DSIF_elongation_factor_subunit	protein_coding	25.0256	22.4526	22.9866	23.4882
WDR45B	WD_repeat_domain_45B	protein_coding	25.0208	25.5183	25.8701	25.4697
CIAO1	cytosolic_iron-sulfur_assembly_component_1	protein_coding	25.0143	26.9265	26.546	26.1623
PRKDC	protein_kinase_DNA-activated_catalytic_polypeptide	protein_coding	25.0124	27.0719	25.5606	25.8816
CDK9	cyclin-dependent_kinase_9	protein_coding	24.9992	23.8505	23.8231	24.2243
HTRA3	HtrA_serine_peptidase_3	protein_coding	24.9954	25.9887	27.829	26.271
MMD	monocyte_to_macrophage_differentiation-associated	protein_coding	24.9617	24.5539	26.0945	25.2034
MARS	methionyl-tRNA_synthetase	protein_coding	24.9487	24.361	24.7059	24.6719
RNPS1	RNA_binding_protein_S1_serine-rich_domain	protein_coding	24.8958	24.8764	23.8022	24.5248
RP11-274B21.4	NA	processed_pseudogene	24.8852	24.8132	26.1333	25.2773
EIF4G3	eukaryotic_translation_initiation_factor_4_gamma_3	protein_coding	24.8722	24.8681	25.1019	24.9474
LUC7L	LUC7-like	protein_coding	24.8693	22.1883	23.0166	23.3581
TTC1	tetratricopeptide_repeat_domain_1	protein_coding	24.8615	26.9262	25.8058	25.8645
TRAF7	TNF_receptor_associated_factor_7	protein_coding	24.8419	23.6494	24.6907	24.394
VEGFB	vascular_endothelial_growth_factor_B	protein_coding	24.8355	24.7268	26.3553	25.3059
UBQLN4	ubiquilin_4	protein_coding	24.7925	21.9805	21.7552	22.8427
MRPL17	mitochondrial_ribosomal_protein_L17	protein_coding	24.7855	24.0579	20.6868	23.1767
TXLNA	taxilin_alpha	protein_coding	24.7794	25.9501	24.8212	25.1836
TNFRSF10D	tumor_necrosis_factor_receptor_superfamily_member_10d	protein_coding	24.7718	24.8474	25.9152	25.1782
APEH	acylaminoacyl-peptide_hydrolase	protein_coding	24.7714	24.0477	24.6918	24.5036
CPSF1	cleavage_and_polyadenylation_specific_factor_1	protein_coding	24.7656	23.3198	21.463	23.1828
ARF6	ADP_ribosylation_factor_6	protein_coding	24.7631	26.4	24.9612	25.3748
TMEM248	transmembrane_protein_248	protein_coding	24.7551	26.8768	24.8155	25.4825
ARL8A	ADP_ribosylation_factor_like_GTPase_8A	protein_coding	24.7545	25.3404	24.5809	24.8919
CENPW	centromere_protein_W	protein_coding	24.7497	27.4158	26.6366	26.2673
SLC35A4	solute_carrier_family_35_member_A4	protein_coding	24.7253	26.1958	26.3468	25.756
HRAS	Harvey_rat_sarcoma_viral_oncogene_homolog	protein_coding	24.7238	22.4646	21.659	22.9491
LGR4	leucine-rich_repeat_containing_G_protein-coupled_receptor_4	protein_coding	24.716	25.0062	26.4275	25.3832
B4GALT5	UDP-Gal:betaGlcNAc_beta_14-_galactosyltransferase_polypeptide_5	protein_coding	24.7127	25.7515	25.7028	25.389
PSMC2	proteasome_26S_subunit_ATPase_2	protein_coding	24.7102	25.9176	25.8515	25.4931
ARHGEF40	Rho_guanine_nucleotide_exchange_factor_40	protein_coding	24.7062	24.4876	24.7519	24.6486
DCTN2	dynactin_subunit_2	protein_coding	24.6865	23.3791	24.9077	24.3244
OXA1L	oxidase_(cytochrome_c)_assembly_1-like	protein_coding	24.6402	24.0931	23.3068	24.0133
RSL24D1	ribosomal_L24_domain_containing_1	protein_coding	24.6165	27.3444	23.0968	25.0192
CTSL	cathepsin_L	protein_coding	24.6029	24.1071	22.3754	23.6951
RALY	RALY_heterogeneous_nuclear_ribonucleoprotein	protein_coding	24.5932	23.2342	24.6402	24.1559
PHGDH	phosphoglycerate_dehydrogenase	protein_coding	24.5666	23.2005	25.3548	24.374
F2RL1	coagulation_factor_II_(thrombin)_receptor-like_1	protein_coding	24.5619	22.3512	25.3228	24.0786
TMX2	thioredoxin-related_transmembrane_protein_2	protein_coding	24.5584	23.2338	25.1507	24.3143
MLLT1	myeloid/lymphoid_or_mixed-lineage_leukemia;_translocated_to_1	protein_coding	24.5498	23.1959	23.4427	23.7295
CENPB	centromere_protein_B	protein_coding	24.546	21.7415	22.0122	22.7666
PCBD1	pterin-4_alpha-carbinolamine_dehydratase/dimerization_cofactor_of_hepatocyte_nuclear_factor_1_alpha	protein_coding	24.5167	25.1735	23.4141	24.3681
RBM10	RNA_binding_motif_protein_10	protein_coding	24.5121	23.2914	22.8522	23.5519
RAB6A	RAB6A_member_RAS_oncogene_family	protein_coding	24.469	24.7669	23.6735	24.3031
STRA13	stimulated_by_retinoic_acid_13	protein_coding	24.4218	26.2845	24.7938	25.1667
HCFC1	host_cell_factor_C1	protein_coding	24.4191	24.3359	22.818	23.8577
PPP1CC	protein_phosphatase_1_catalytic_subunit_gamma_isozyme	protein_coding	24.4187	25.3326	22.7692	24.1735
PRMT6	protein_arginine_methyltransferase_6	protein_coding	24.4185	24.2341	24.1984	24.2837
ZNF428	zinc_finger_protein_428	protein_coding	24.3953	20.7308	21.9905	22.3722
CMTM3	CKLF-like_MARVEL_transmembrane_domain_containing_3	protein_coding	24.383	21.5931	22.9516	22.9759
LAMTOR1	late_endosomal/lysosomal_adaptor_MAPK_and_MTOR_activator_1	protein_coding	24.3679	24.5508	23.9631	24.2939
LSM14B	LSM_family_member_14B	protein_coding	24.3423	22.7421	22.7377	23.274
GLB1	galactosidase_beta_1	protein_coding	24.342	25.4948	27.3854	25.7407
NOP58	NOP58_ribonucleoprotein	protein_coding	24.336	25.5145	25.8977	25.2494
SRPRA	SRP_receptor_alpha_subunit	protein_coding	24.3156	25.8264	27.9097	26.0172
DRG1	developmentally_regulated_GTP_binding_protein_1	protein_coding	24.2986	24.6043	22.1493	23.6841
WDR5	WD_repeat_domain_5	protein_coding	24.2858	22.0708	20.951	22.4359
TMED7	transmembrane_p24_trafficking_protein_7	protein_coding	24.2567	27.2007	25.7299	25.7291
FAM129B	family_with_sequence_similarity_129_member_B	protein_coding	24.2554	23.1858	23.3356	23.5923
IGDCC3	immunoglobulin_superfamily_DCC_subclass_member_3	protein_coding	24.248	23.5455	23.2095	23.6677
SOX12	SRY-box_12	protein_coding	24.2353	23.5366	24.3654	24.0458
SPTBN1	spectrin_beta_non-erythrocytic_1	protein_coding	24.2211	24.6096	25.1222	24.651
RAD23A	RAD23_homolog_A_nucleotide_excision_repair_protein	protein_coding	24.2142	22.735	24.8367	23.9286
RHOBTB1	Rho-related_BTB_domain_containing_1	protein_coding	24.2065	25.8304	23.7447	24.5939
FAM136A	family_with_sequence_similarity_136_member_A	protein_coding	24.1966	24.5386	23.0315	23.9222
PA2G4	proliferation-associated_2G4	protein_coding	24.1857	24.6613	23.0769	23.9746
CCDC47	coiled-coil_domain_containing_47	protein_coding	24.1827	23.8914	23.8585	23.9775
CLPTM1	cleft_lip_and_palate_associated_transmembrane_protein_1	protein_coding	24.1824	24.4893	25.2247	24.6321
TIMMDC1	translocase_of_inner_mitochondrial_membrane_domain_containing_1	protein_coding	24.1775	25.1247	25.6429	24.9817
DNAJC5	DnaJ_heat_shock_protein_family_(Hsp40)_member_C5	protein_coding	24.1439	23.9912	23.4993	23.8781
USP28	ubiquitin_specific_peptidase_28	protein_coding	24.1309	22.9768	23.6839	23.5972
LL22NC03-80A10.6	NA	transcribed_unprocessed_pseudogene	24.116	21.9978	23.3618	23.1585
PHLDA3	pleckstrin_homology-like_domain_family_A_member_3	protein_coding	24.1083	26.4214	24.9651	25.1649
ITGA7	integrin_subunit_alpha_7	protein_coding	24.1005	22.1804	21.3153	22.5321
CPSF6	cleavage_and_polyadenylation_specific_factor_6	protein_coding	24.0834	23.326	22.5983	23.3359
C11orf68	chromosome_11_open_reading_frame_68	protein_coding	24.0796	20.7015	22.0033	22.2615
COPE	coatomer_protein_complex_subunit_epsilon	protein_coding	24.0498	22.6307	22.1764	22.9523
NRBP1	nuclear_receptor_binding_protein_1	protein_coding	24.0456	23.7474	22.8596	23.5509
SEC11A	SEC11_homolog_A_signal_peptidase_complex_subunit	protein_coding	24.0376	23.148	23.878	23.6878
CD248	CD248_molecule_endosialin	protein_coding	24.0133	21.0831	21.2024	22.0996
RAB2A	RAB2A_member_RAS_oncogene_family	protein_coding	24.013	22.7086	21.8843	22.8687
RTCA	RNA_3'-terminal_phosphate_cyclase	protein_coding	23.9947	24.0394	23.9409	23.9917
WNK1	WNK_lysine_deficient_protein_kinase_1	protein_coding	23.9939	24.5279	24.409	24.3103
NCBP2-AS2	NCBP2_antisense_RNA_2_(head_to_head)	protein_coding	23.9866	23.0021	27.2395	24.7427
KIF5C	kinesin_family_member_5C	protein_coding	23.9842	24.3265	23.3345	23.8817
SF3B2	splicing_factor_3b_subunit_2	protein_coding	23.9829	24.0953	24.431	24.1697
IK	IK_cytokine_down-regulator_of_HLA_II	protein_coding	23.9578	21.3017	20.9462	22.0686
BAP1	BRCA1_associated_protein_1	protein_coding	23.9473	24.0263	21.5696	23.1811
GJA8	gap_junction_protein_alpha_8	protein_coding	23.945	23.19	23.6178	23.5843
NCLN	nicalin	protein_coding	23.9296	24.7421	24.9694	24.547
MAPK8IP3	mitogen-activated_protein_kinase_8_interacting_protein_3	protein_coding	23.9267	21.6777	20.7262	22.1102
POLD2	polymerase_(DNA_directed)_delta_2_accessory_subunit	protein_coding	23.9258	23.7391	23.0917	23.5855
UBQLN1	ubiquilin_1	protein_coding	23.9245	24.1109	24.2703	24.1019
PSMA4	proteasome_subunit_alpha_4	protein_coding	23.9098	24.5002	23.2732	23.8944
HMGCS1	3-hydroxy-3-methylglutaryl-CoA_synthase_1	protein_coding	23.8905	24.1886	20.6257	22.9016
GID8	GID_complex_subunit_8	protein_coding	23.8794	23.0529	21.8966	22.943
ATP6V1E1	ATPase_H+_transporting_lysosomal_31kDa_V1_subunit_E1	protein_coding	23.8752	21.1882	23.3905	22.818
FAAH	fatty_acid_amide_hydrolase	protein_coding	23.875	21.5783	20.0242	21.8258
CMAS	cytidine_monophosphate_N-acetylneuraminic_acid_synthetase	protein_coding	23.8489	22.9722	24.727	23.8494
USP10	ubiquitin_specific_peptidase_10	protein_coding	23.8368	24.7439	23.9327	24.1712
TSPAN6	tetraspanin_6	protein_coding	23.8328	23.463	23.0494	23.4484
IP6K2	inositol_hexakisphosphate_kinase_2	protein_coding	23.831	21.9925	23.1126	22.9787
BTBD19	BTB_(POZ)_domain_containing_19	protein_coding	23.8301	20.5064	20.5918	21.6428
STK25	serine/threonine_kinase_25	protein_coding	23.824	22.7542	21.35	22.6427
UROD	uroporphyrinogen_decarboxylase	protein_coding	23.8221	24.5884	21.9042	23.4382
DCAF12	DDB1_and_CUL4_associated_factor_12	protein_coding	23.813	25.6644	24.0416	24.5063
SLC1A5	solute_carrier_family_1_(neutral_amino_acid_transporter)_member_5	protein_coding	23.8006	22.8872	24.475	23.7209
SELK	selenoprotein_K	protein_coding	23.7905	22.0851	19.9264	21.934
SDCCAG3	serologically_defined_colon_cancer_antigen_3	protein_coding	23.7814	24.7438	24.7532	24.4261
WASH7P	WAS_protein_family_homolog_7_pseudogene	unprocessed_pseudogene	23.7574	21.6664	21.8831	22.4356
TPX2	TPX2_microtubule-associated	protein_coding	23.752	23.1738	24.2306	23.7188
COPRS	coordinator_of_PRMT5_differentiation_stimulator	protein_coding	23.7504	22.9492	22.8503	23.1833
NMT1	N-myristoyltransferase_1	protein_coding	23.75	24.3986	24.8028	24.3171
ECE1	endothelin_converting_enzyme_1	protein_coding	23.7447	22.2366	24.2953	23.4255
SSRP1	structure_specific_recognition_protein_1	protein_coding	23.7308	23.9987	23.3633	23.6976
LMAN1	lectin_mannose-binding_1	protein_coding	23.7202	23.8731	24.8681	24.1538
GCN1	GCN1_eIF2_alpha_kinase_activator_homolog	protein_coding	23.7178	24.0499	24.2802	24.016
MCFD2	multiple_coagulation_factor_deficiency_2	protein_coding	23.7148	23.6881	24.3262	23.9097
NHP2	NHP2_ribonucleoprotein	protein_coding	23.7147	22.1495	27.1154	24.3265
SH3GL1	SH3-domain_GRB2-like_1	protein_coding	23.7097	22.394	22.054	22.7192
ZNF362	zinc_finger_protein_362	protein_coding	23.7095	23.0689	24.8543	23.8776
PLEKHG2	pleckstrin_homology_and_RhoGEF_domain_containing_G2	protein_coding	23.6974	21.4325	20.9974	22.0424
SLC39A13	solute_carrier_family_39_(zinc_transporter)_member_13	protein_coding	23.6969	22.0792	20.4318	22.0693
MAGOH	mago_homolog_exon_junction_complex_core_component	protein_coding	23.6942	23.6242	23.0975	23.472
RNF10	ring_finger_protein_10	protein_coding	23.6882	23.6101	23.915	23.7378
MAP4	microtubule_associated_protein_4	protein_coding	23.6867	22.6031	22.6175	22.9691
ESYT1	extended_synaptotagmin-like_protein_1	protein_coding	23.675	22.7998	24.8019	23.7589
ADNP	activity-dependent_neuroprotector_homeobox	protein_coding	23.669	22.2454	22.9461	22.9535
SEPTIN9	septin_9	protein_coding	23.6663	25.3219	23.3363	24.1082
PLPPR3	phospholipid_phosphatase_related_3	protein_coding	23.6629	23.979	24.677	24.1063
RPL26L1	ribosomal_protein_L26_like_1	protein_coding	23.6465	23.7708	21.6278	23.015
NACA	nascent_polypeptide-associated_complex_alpha_subunit	protein_coding	23.6413	23.044	22.3747	23.02
ALKBH7	alkB_homolog_7	protein_coding	23.6372	21.2519	18.0764	20.9885
BMF	Bcl2_modifying_factor	protein_coding	23.6248	23.1973	23.0261	23.2827
VANGL2	VANGL_planar_cell_polarity_protein_2	protein_coding	23.598	22.6167	23.5192	23.2446
NDFIP1	Nedd4_family_interacting_protein_1	protein_coding	23.5877	24.247	26.8976	24.9108
UBE2N	ubiquitin_conjugating_enzyme_E2N	protein_coding	23.5874	23.3846	21.8666	22.9462
MTHFD1L	methylenetetrahydrofolate_dehydrogenase_(NADP+_dependent)_1-like	protein_coding	23.5776	23.6186	22.198	23.1314
CD81	CD81_molecule	protein_coding	23.5737	22.7087	24.3665	23.5496
ARPC4	actin_related_protein_2/3_complex_subunit_4	protein_coding	23.5359	21.1364	21.7754	22.1492
RBBP4	retinoblastoma_binding_protein_4	protein_coding	23.5225	24.5377	24.074	24.0448
EMD	emerin	protein_coding	23.5015	21.3394	23.5315	22.7908
HIGD2A	HIG1_hypoxia_inducible_domain_family_member_2A	protein_coding	23.4988	26.8872	22.8482	24.4114
NUDT4	nudix_hydrolase_4	protein_coding	23.4933	23.6884	22.4987	23.2268
GLRX5	glutaredoxin_5	protein_coding	23.4684	21.7545	24.4084	23.2104
RAP2C	RAP2C_member_of_RAS_oncogene_family	protein_coding	23.4667	23.3164	22.2242	23.0024
CD46	CD46_molecule_complement_regulatory_protein	protein_coding	23.4528	24.4942	23.2508	23.7326
LGI1	leucine-rich_glioma_inactivated_1	protein_coding	23.4508	22.6539	23.2535	23.1194
TXN2	thioredoxin_2	protein_coding	23.4501	25.1473	23.9014	24.1663
GJA3	gap_junction_protein_alpha_3	protein_coding	23.45	22.0122	22.999	22.8204
ADAMTS1	ADAM_metallopeptidase_with_thrombospondin_type_1_motif_1	protein_coding	23.4206	24.2815	22.5342	23.4121
PPT1	palmitoyl-protein_thioesterase_1	protein_coding	23.4107	24.8585	25.0422	24.4371
DARS	aspartyl-tRNA_synthetase	protein_coding	23.4093	23.6423	23.9926	23.6814
IARS	isoleucyl-tRNA_synthetase	protein_coding	23.4041	23.2447	22.1747	22.9412
BCL2L1	BCL2-like_1	protein_coding	23.4035	22.909	22.2797	22.8641
MEGF8	multiple_EGF-like-domains_8	protein_coding	23.4034	22.9437	23.8461	23.3977
MARCHF6	membrane_associated_ring-CH-type_finger_6	protein_coding	23.396	24.4039	24.7317	24.1772
ZFR	zinc_finger_RNA_binding_protein	protein_coding	23.3921	25.0073	24.1381	24.1792
RASA3	RAS_p21_protein_activator_3	protein_coding	23.39	23.461	23.0102	23.287
CRK	v-crk_avian_sarcoma_virus_CT10_oncogene_homolog	protein_coding	23.3875	23.5472	23.4641	23.4663
ANKRD10-IT1	ANKRD10_intronic_transcript_1	sense_intronic	23.3686	22.6936	21.8942	22.6521
IGF2R	insulin_like_growth_factor_2_receptor	protein_coding	23.3537	24.2403	24.0711	23.8883
RBM14	RNA_binding_motif_protein_14	protein_coding	23.3411	22.0087	23.7466	23.0321
CKAP2	cytoskeleton_associated_protein_2	protein_coding	23.3384	24.9064	21.9233	23.3894
CDC20	cell_division_cycle_20	protein_coding	23.3207	24.5808	24.0698	23.9904
PMP22	peripheral_myelin_protein_22	protein_coding	23.311	23.931	23.5675	23.6032
SHISA2	shisa_family_member_2	protein_coding	23.3072	24.4749	21.2478	23.0099
ERF	Ets2_repressor_factor	protein_coding	23.3069	23.2326	22.4252	22.9882
FBXL5	F-box_and_leucine-rich_repeat_protein_5	protein_coding	23.301	23.4485	24.9269	23.8921
PRRC2C	proline-rich_coiled-coil_2C	protein_coding	23.2918	23.5232	24.8969	23.904
MED24	mediator_complex_subunit_24	protein_coding	23.2828	22.8279	23.0471	23.0526
MIR149	microRNA_149	miRNA	23.2714	16.908	11.3904	17.19
MSL1	male-specific_lethal_1_homolog_(Drosophila)	protein_coding	23.2473	22.496	22.5065	22.7499
SS18	synovial_sarcoma_translocation_chromosome_18	protein_coding	23.2423	24.445	22.8248	23.504
CDC42BPB	CDC42_binding_protein_kinase_beta_(DMPK-like)	protein_coding	23.1927	23.1832	23.3815	23.2525
IARS2	isoleucyl-tRNA_synthetase_2_mitochondrial	protein_coding	23.1888	24.1721	24.2721	23.8777
SEMA6A	sema_domain_transmembrane_domain_(TM)_and_cytoplasmic_domain_(semaphorin)_6A	protein_coding	23.1827	23.5889	23.6721	23.4812
FGFR1	fibroblast_growth_factor_receptor_1	protein_coding	23.1743	22.6809	23.0192	22.9581
SMARCD1	SWI/SNF_related_matrix_associated_actin_dependent_regulator_of_chromatin_subfamily_d_member_1	protein_coding	23.1664	25.3297	25.517	24.671
ETFA	electron-transfer-flavoprotein_alpha_polypeptide	protein_coding	23.1623	22.8287	21.7173	22.5695
MRPL47	mitochondrial_ribosomal_protein_L47	protein_coding	23.1543	24.5192	22.98	23.5512
C8orf33	chromosome_8_open_reading_frame_33	protein_coding	23.1538	25.895	24.6252	24.558
PAFAH1B1	platelet_activating_factor_acetylhydrolase_1b_regulatory_subunit_1	protein_coding	23.151	23.7187	23.9498	23.6065
NUDT21	nudix_hydrolase_21	protein_coding	23.1327	23.888	22.8342	23.285
PON2	paraoxonase_2	protein_coding	23.1178	23.7975	22.6421	23.1858
CIAPIN1	cytokine_induced_apoptosis_inhibitor_1	protein_coding	23.1126	22.5489	20.4477	22.0364
SNRPB2	small_nuclear_ribonucleoprotein_polypeptide_B	protein_coding	23.102	24.1874	25.0381	24.1092
GTPBP6	GTP_binding_protein_6_(putative)	protein_coding	23.0962	23.3868	21.7183	22.7338
MRPL39	mitochondrial_ribosomal_protein_L39	protein_coding	23.0926	21.4169	20.2449	21.5848
TCF12	transcription_factor_12	protein_coding	23.0861	24.6515	23.372	23.7032
CCDC80	coiled-coil_domain_containing_80	protein_coding	23.0843	22.6761	23.2672	23.0092
HSPBP1	HSPA_(heat_shock_70kDa)_binding_protein_cytoplasmic_cochaperone_1	protein_coding	23.074	23.4505	23.0599	23.1948
GLUD1	glutamate_dehydrogenase_1	protein_coding	23.0624	20.9398	21.7019	21.9014
ORMDL3	ORMDL_sphingolipid_biosynthesis_regulator_3	protein_coding	23.0538	24.3876	23.7766	23.7394
PCBP4	poly(rC)_binding_protein_4	protein_coding	23.0527	22.3233	22.4042	22.5934
PPP2CB	protein_phosphatase_2_catalytic_subunit_beta_isozyme	protein_coding	23.052	21.8849	22.8969	22.6113
GBA2	glucosidase_beta_(bile_acid)_2	protein_coding	23.0363	21.5272	20.7548	21.7728
GNPDA1	glucosamine-6-phosphate_deaminase_1	protein_coding	23.0346	22.9538	22.0955	22.6946
TSPAN18	tetraspanin_18	protein_coding	23.0326	22.3323	22.5719	22.6456
SSR4	signal_sequence_receptor_delta	protein_coding	23.0128	23.0021	23.0308	23.0153
SAMD5	sterile_alpha_motif_domain_containing_5	protein_coding	23.009	25.2159	24.417	24.214
SF3A3	splicing_factor_3a_subunit_3	protein_coding	22.9975	23.1037	23.5971	23.2328
GABARAPL2	GABA(A)_receptor-associated_protein_like_2	protein_coding	22.9945	21.8553	23.5562	22.802
SLC20A1	solute_carrier_family_20_(phosphate_transporter)_member_1	protein_coding	22.9764	23.3268	21.5704	22.6245
ATXN7L3	ataxin_7-like_3	protein_coding	22.9697	24.7153	23.6178	23.7676
TAF13	TATA-box_binding_protein_associated_factor_13	protein_coding	22.9696	20.3185	20.8382	21.3754
LINC00998	long_intergenic_non-protein_coding_RNA_998	lincRNA	22.9688	25.5001	22.7832	23.7507
TRMT1	tRNA_methyltransferase_1	protein_coding	22.9585	21.5584	21.011	21.8426
HSPA13	heat_shock_protein_family_A_(Hsp70)_member_13	protein_coding	22.9505	26.0189	23.2046	24.058
TMEM63B	transmembrane_protein_63B	protein_coding	22.9472	22.3021	22.9223	22.7238
BAZ1B	bromodomain_adjacent_to_zinc_finger_domain_1B	protein_coding	22.9361	22.5609	23.9396	23.1455
SREBF2	sterol_regulatory_element_binding_transcription_factor_2	protein_coding	22.9354	23.131	22.5442	22.8702
RP11-384F7.2	NA	lincRNA	22.9232	20.8539	23.585	22.4541
PCMT1	protein-L-isoaspartate_(D-aspartate)_O-methyltransferase	protein_coding	22.9217	21.4087	25.6341	23.3215
METAP2	methionyl_aminopeptidase_2	protein_coding	22.9133	23.9523	22.4099	23.0918
RAB14	RAB14_member_RAS_oncogene_family	protein_coding	22.9084	22.8839	21.5909	22.4611
TCF7L1	transcription_factor_7-like_1_(T-cell_specific_HMG-box)	protein_coding	22.9056	23.0285	23.2729	23.069
SLC25A11	solute_carrier_family_25_(mitochondrial_carrier;_oxoglutarate_carrier)_member_11	protein_coding	22.8921	24.5895	21.7133	23.065
PSME1	proteasome_activator_subunit_1	protein_coding	22.8911	24.7754	24.8236	24.1634
NELFE	negative_elongation_factor_complex_member_E	protein_coding	22.8721	20.4953	22.3082	21.8919
PPP1CB	protein_phosphatase_1_catalytic_subunit_beta_isozyme	protein_coding	22.8425	23.6307	22.518	22.9971
ADIPOR1	adiponectin_receptor_1	protein_coding	22.8395	22.5153	22.5595	22.6381
PLEKHM2	pleckstrin_homology_and_RUN_domain_containing_M2	protein_coding	22.8357	20.6441	20.6723	21.384
YBX3	Y-box_binding_protein_3	protein_coding	22.8335	24.0457	22.8941	23.2577
GLOD4	glyoxalase_domain_containing_4	protein_coding	22.8308	21.4079	20.817	21.6852
HPRT1	hypoxanthine_phosphoribosyltransferase_1	protein_coding	22.8219	24.6	23.0272	23.483
SRRM1	serine/arginine_repetitive_matrix_1	protein_coding	22.8079	23.1598	22.6091	22.859
CDC123	cell_division_cycle_123	protein_coding	22.7856	23.1808	23.6617	23.2094
GNS	glucosamine_(N-acetyl)-6-sulfatase	protein_coding	22.7852	23.8154	24.4224	23.6744
TSN	translin	protein_coding	22.7812	24.4309	24.4984	23.9035
UBTF	upstream_binding_transcription_factor_RNA_polymerase_I	protein_coding	22.7665	23.6985	21.1651	22.5434
DCUN1D5	DCN1_defective_in_cullin_neddylation_1_domain_containing_5	protein_coding	22.7635	23.7572	25.7744	24.0984
AGPAT5	1-acylglycerol-3-phosphate_O-acyltransferase_5	protein_coding	22.7605	21.8669	21.715	22.1141
PTPRA	protein_tyrosine_phosphatase_receptor_type_A	protein_coding	22.7578	23.2556	23.8813	23.2982
UBE2K	ubiquitin_conjugating_enzyme_E2K	protein_coding	22.7473	22.4711	23.9129	23.0438
SYNCRIP	synaptotagmin_binding_cytoplasmic_RNA_interacting_protein	protein_coding	22.7383	24.2919	23.0151	23.3484
TMX3	thioredoxin-related_transmembrane_protein_3	protein_coding	22.738	24.3125	22.9791	23.3432
FBLIM1	filamin_binding_LIM_protein_1	protein_coding	22.7216	21.9244	23.1321	22.5927
MCM6	minichromosome_maintenance_complex_component_6	protein_coding	22.7122	21.3007	21.3078	21.7736
TLR4	toll-like_receptor_4	protein_coding	22.6997	24.1511	22.3735	23.0748
KCNC3	potassium_channel_voltage_gated_Shaw_related_subfamily_C_member_3	protein_coding	22.6977	19.9753	21.3721	21.3484
FUCA2	fucosidase_alpha-L-_2_plasma	protein_coding	22.6954	20.6648	21.1929	21.5177
NT5C3B	5'-nucleotidase_cytosolic_IIIB	protein_coding	22.6601	23.4888	20.7124	22.2871
MRPL34	mitochondrial_ribosomal_protein_L34	protein_coding	22.6292	19.6933	19.9089	20.7438
SULF2	sulfatase_2	protein_coding	22.622	21.9123	23.79	22.7748
HDAC7	histone_deacetylase_7	protein_coding	22.6021	21.1517	19.7413	21.165
PPP1R9B	protein_phosphatase_1_regulatory_subunit_9B	protein_coding	22.56	22.7917	21.0051	22.1189
TP53INP1	tumor_protein_p53_inducible_nuclear_protein_1	protein_coding	22.5564	22.2529	21.8292	22.2128
TM7SF3	transmembrane_7_superfamily_member_3	protein_coding	22.5558	23.6719	23.5389	23.2555
PABPC1L	poly(A)_binding_protein_cytoplasmic_1-like	protein_coding	22.5387	20.0247	19.6847	20.7494
RRP9	ribosomal_RNA_processing_9_small_subunit_(SSU)_processome_component_homolog_(yeast)	protein_coding	22.5201	22.487	20.9146	21.9739
ITPA	inosine_triphosphatase	protein_coding	22.5017	24.0251	19.036	21.8543
LEPROT	leptin_receptor_overlapping_transcript	protein_coding	22.4906	22.9689	21.8847	22.4481
GATAD2A	GATA_zinc_finger_domain_containing_2A	protein_coding	22.4859	20.7516	21.0889	21.4421
FBXL19	F-box_and_leucine-rich_repeat_protein_19	protein_coding	22.4798	20.6249	20.698	21.2676
TUBA1B	tubulin_alpha_1b	protein_coding	22.4482	20.3324	23.3693	22.05
DGCR2	DiGeorge_syndrome_critical_region_gene_2	protein_coding	22.436	23.2635	23.663	23.1208
CGGBP1	CGG_triplet_repeat_binding_protein_1	protein_coding	22.4231	23.0445	20.8616	22.1098
FKBP4	FK506_binding_protein_4	protein_coding	22.4224	21.8816	22.6582	22.3207
PSMD13	proteasome_26S_subunit_non-ATPase_13	protein_coding	22.4099	22.7896	22.0576	22.419
AKAP17A	A-kinase_anchoring_protein_17A	protein_coding	22.4035	20.906	20.3717	21.2271
JUN	jun_proto-oncogene	protein_coding	22.4021	22.8725	21.6368	22.3038
RALB	v-ral_simian_leukemia_viral_oncogene_homolog_B	protein_coding	22.4	21.2487	22.6437	22.0975
RPF1	ribosome_production_factor_1_homolog	protein_coding	22.3946	22.7261	22.6842	22.6017
INTS1	integrator_complex_subunit_1	protein_coding	22.3923	21.716	20.4222	21.5102
KEAP1	kelch_like_ECH_associated_protein_1	protein_coding	22.39	22.1351	21.3088	21.9447
LY6E	lymphocyte_antigen_6_complex_locus_E	protein_coding	22.3591	24.7125	26.4531	24.5082
EIF3H	eukaryotic_translation_initiation_factor_3_subunit_H	protein_coding	22.3557	21.3212	20.3429	21.3399
P3H1	prolyl_3-hydroxylase_1	protein_coding	22.3301	21.9969	23.1904	22.5058
NOMO1	NODAL_modulator_1	protein_coding	22.3299	21.3723	21.3509	21.6844
NDUFB1	NADH:ubiquinone_oxidoreductase_subunit_B1	protein_coding	22.3267	20.1634	20.9051	21.1318
TGOLN2	trans-golgi_network_protein_2	protein_coding	22.322	21.9849	22.5325	22.2798
BHLHE40	basic_helix-loop-helix_family_member_e40	protein_coding	22.3159	24.8721	24.8792	24.0224
RAC3	ras-related_C3_botulinum_toxin_substrate_3_(rho_family_small_GTP_binding_protein_Rac3)	protein_coding	22.3085	20.2498	24.2686	22.2756
DPP7	dipeptidyl-peptidase_7	protein_coding	22.3042	19.3309	21.1298	20.9216
PEF1	penta-EF-hand_domain_containing_1	protein_coding	22.296	22.7345	22.3558	22.4621
SNN	stannin	protein_coding	22.2822	23.1573	22.8373	22.7589
OCIAD2	OCIA_domain_containing_2	protein_coding	22.2802	20.9379	23.4305	22.2162
FAM171A1	family_with_sequence_similarity_171_member_A1	protein_coding	22.2702	23.3813	24.4217	23.3577
CYTH2	cytohesin_2	protein_coding	22.2682	20.2307	19.2845	20.5945
DDX23	DEAD_(Asp-Glu-Ala-Asp)_box_polypeptide_23	protein_coding	22.2482	23.4336	22.3656	22.6825
CHCHD1	coiled-coil-helix-coiled-coil-helix_domain_containing_1	protein_coding	22.2353	18.363	21.8366	20.8116
DDX41	DEAD_(Asp-Glu-Ala-Asp)_box_polypeptide_41	protein_coding	22.2294	21.8954	21.4302	21.8517
MRPL54	mitochondrial_ribosomal_protein_L54	protein_coding	22.2255	22.6015	23.0219	22.6163
BCLAF1	BCL2-associated_transcription_factor_1	protein_coding	22.2249	23.9553	23.2559	23.1454
DDRGK1	DDRGK_domain_containing_1	protein_coding	22.2241	22.3634	24.9318	23.1731
ZBTB4	zinc_finger_and_BTB_domain_containing_4	protein_coding	22.2162	20.1824	21.2002	21.1996
NDST1	N-deacetylase/N-sulfotransferase_(heparan_glucosaminyl)_1	protein_coding	22.2158	22.6894	22.6956	22.5336
TM9SF4	transmembrane_9_superfamily_protein_member_4	protein_coding	22.2143	22.0077	23.079	22.4337
LZTS2	leucine_zipper_putative_tumor_suppressor_2	protein_coding	22.2112	21.7021	21.8241	21.9125
IMMT	inner_membrane_protein_mitochondrial	protein_coding	22.1927	23.2848	22.6775	22.7183
DKC1	dyskeratosis_congenita_1_dyskerin	protein_coding	22.1881	22.8795	22.9003	22.656
WDR34	WD_repeat_domain_34	protein_coding	22.1868	22.8731	20.7413	21.9337
PFKL	phosphofructokinase_liver	protein_coding	22.1839	21.378	19.7427	21.1015
ZWINT	ZW10_interacting_kinetochore_protein	protein_coding	22.1409	20.556	20.9362	21.211
E2F4	E2F_transcription_factor_4_p107/p130-binding	protein_coding	22.1394	22.2926	21.2888	21.907
DBI	diazepam_binding_inhibitor_(GABA_receptor_modulator_acyl-CoA_binding_protein)	protein_coding	22.1145	20.3534	20.7185	21.0621
OLFM2	olfactomedin_2	protein_coding	22.1069	24.3877	22.708	23.0675
TNKS1BP1	tankyrase_1_binding_protein_1	protein_coding	22.0944	22.448	22.2394	22.2606
MOB1A	MOB_kinase_activator_1A	protein_coding	22.0809	21.6782	19.9479	21.2357
TFG	TRK-fused_gene	protein_coding	22.0789	22.0258	21.2918	21.7988
ENO3	enolase_3_(beta_muscle)	protein_coding	22.0582	19.7585	20.4703	20.7623
PKN1	protein_kinase_N1	protein_coding	22.0572	24.2185	23.5378	23.2712
SQLE	squalene_epoxidase	protein_coding	22.0549	23.1718	23.4305	22.8857
PIN1	peptidylprolyl_cis/trans_isomerase_NIMA-interacting_1	protein_coding	22.0402	21.3714	21.9486	21.7867
SGCB	sarcoglycan_beta	protein_coding	22.0249	22.7051	22.5724	22.4341
PHF10	PHD_finger_protein_10	protein_coding	22.0223	22.0432	22.3181	22.1279
TNPO1	transportin_1	protein_coding	22.0164	22.9682	21.3861	22.1236
BTBD1	BTB_(POZ)_domain_containing_1	protein_coding	22.016	22.8914	22.6953	22.5343
COPS3	COP9_signalosome_subunit_3	protein_coding	22.0128	23.0524	22.3015	22.4556
CPSF7	cleavage_and_polyadenylation_specific_factor_7	protein_coding	21.9877	20.1777	19.6782	20.6145
RAB5B	RAB5B_member_RAS_oncogene_family	protein_coding	21.982	22.7533	22.945	22.5601
SLC2A4RG	SLC2A4_regulator	protein_coding	21.9814	20.5937	19.1245	20.5665
MYO1C	myosin_IC	protein_coding	21.9768	22.0858	20.8365	21.6331
UBQLN2	ubiquilin_2	protein_coding	21.9563	23.4449	21.3162	22.2391
CASP3	caspase_3	protein_coding	21.9408	21.6004	23.2738	22.2717
PVRL1	poliovirus_receptor-related_1_(herpesvirus_entry_mediator_C)	protein_coding	21.9404	20.7886	21.245	21.3247
DDIT4	DNA_damage_inducible_transcript_4	protein_coding	21.9288	21.37	21.8108	21.7032
SDF2L1	stromal_cell-derived_factor_2-like_1	protein_coding	21.9207	21.5106	19.5248	20.9853
NCOA5	nuclear_receptor_coactivator_5	protein_coding	21.9201	18.8592	19.6768	20.152
SPTLC1	serine_palmitoyltransferase_long_chain_base_subunit_1	protein_coding	21.9179	22.1745	23.3099	22.4674
CCAR2	cell_cycle_and_apoptosis_regulator_2	protein_coding	21.8967	19.8062	20.3936	20.6989
PNRC1	proline_rich_nuclear_receptor_coactivator_1	protein_coding	21.8235	22.4541	20.7998	21.6925
TMEM109	transmembrane_protein_109	protein_coding	21.8151	24.582	25.1937	23.8636
ID4	inhibitor_of_DNA_binding_4_dominant_negative_helix-loop-helix_protein	protein_coding	21.8109	19.0525	21.4321	20.7652
ADPRHL2	ADP-ribosylhydrolase_like_2	protein_coding	21.7951	19.7022	23.2976	21.5983
LSS	lanosterol_synthase_(23-oxidosqualene-lanosterol_cyclase)	protein_coding	21.7926	21.1526	21.2268	21.3907
TADA3	transcriptional_adaptor_3	protein_coding	21.7682	23.7897	21.3625	22.3068
CETN2	centrin_2	protein_coding	21.7677	22.3829	23.5443	22.565
GPS1	G_protein_pathway_suppressor_1	protein_coding	21.7308	20.734	20.2219	20.8956
LONP1	lon_peptidase_1_mitochondrial	protein_coding	21.7266	20.6866	20.0247	20.8126
GALNT1	polypeptide_N-acetylgalactosaminyltransferase_1	protein_coding	21.723	22.9075	22.7651	22.4652
PITHD1	PITH_(C-terminal_proteasome-interacting_domain_of_thioredoxin-like)_domain_containing_1	protein_coding	21.7169	22.2504	23.3161	22.4278
MYO9B	myosin_IXB	protein_coding	21.7129	20.3333	20.5791	20.8751
TDG	thymine_DNA_glycosylase	protein_coding	21.6994	24.1375	21.8478	22.5616
GIGYF1	GRB10_interacting_GYF_protein_1	protein_coding	21.6993	17.3071	16.9067	18.6377
GPR137B	G_protein-coupled_receptor_137B	protein_coding	21.6931	23.8192	26.123	23.8784
RRBP1	ribosome_binding_protein_1	protein_coding	21.6923	20.9191	24.4158	22.3424
CORO1C	coronin_actin_binding_protein_1C	protein_coding	21.6865	23.0376	23.8487	22.8576
XPO1	exportin_1	protein_coding	21.6797	23.2264	21.3868	22.0976
OS9	osteosarcoma_amplified_9_endoplasmic_reticulum_lectin	protein_coding	21.6793	21.2426	23.9159	22.2793
MPRIP	myosin_phosphatase_Rho_interacting_protein	protein_coding	21.6752	22.7845	22.5184	22.326
SNRPF	small_nuclear_ribonucleoprotein_polypeptide_F	protein_coding	21.6727	20.9292	19.9515	20.8511
PCMTD2	protein-L-isoaspartate_(D-aspartate)_O-methyltransferase_domain_containing_2	protein_coding	21.649	20.7056	20.6044	20.9863
CLPP	caseinolytic_mitochondrial_matrix_peptidase_proteolytic_subunit	protein_coding	21.6484	21.3279	21.6765	21.551
GPD1	glycerol-3-phosphate_dehydrogenase_1	protein_coding	21.6323	22.465	22.7761	22.2911
TXNRD1	thioredoxin_reductase_1	protein_coding	21.6131	23.3594	24.2389	23.0705
GAR1	GAR1_homolog_ribonucleoprotein	protein_coding	21.6045	21.4004	22.0213	21.6754
HAX1	HCLS1_associated_protein_X-1	protein_coding	21.5993	22.12	23.4947	22.4047
PTK7	protein_tyrosine_kinase_7_(inactive)	protein_coding	21.5625	19.6665	20.3397	20.5229
RPS29	ribosomal_protein_S29	protein_coding	21.5498	16.5132	16.5222	18.1951
POU5F1	POU_class_5_homeobox_1	protein_coding	21.5481	19.9157	17.0855	19.5164
NDUFS2	NADH:ubiquinone_oxidoreductase_core_subunit_S2	protein_coding	21.5454	22.5063	22.9096	22.3204
C6orf106	chromosome_6_open_reading_frame_106	protein_coding	21.5453	21.4926	20.2705	21.1028
MYL6B	myosin_light_chain_6B	protein_coding	21.5407	18.6484	20.893	20.3607
FNBP1L	formin_binding_protein_1-like	protein_coding	21.5177	23.0656	23.6138	22.7324
DNAJC1	DnaJ_heat_shock_protein_family_(Hsp40)_member_C1	protein_coding	21.5096	24.6109	22.0008	22.7071
C16orf13	chromosome_16_open_reading_frame_13	protein_coding	21.474	19.1252	20.6812	20.4268
SSB	Sjogren_syndrome_antigen_B	protein_coding	21.4584	21.0955	20.0692	20.8744
CBX5	chromobox_5	protein_coding	21.4574	21.8893	20.9251	21.4239
ERLEC1	endoplasmic_reticulum_lectin_1	protein_coding	21.4484	22.7355	22.2931	22.159
UBALD2	UBA-like_domain_containing_2	protein_coding	21.4437	24.0146	20.4029	21.9537
GMPR2	guanosine_monophosphate_reductase_2	protein_coding	21.4423	22.0975	21.3055	21.6151
CDK6	cyclin-dependent_kinase_6	protein_coding	21.4415	22.8616	21.1496	21.8176
UBE2G2	ubiquitin_conjugating_enzyme_E2G_2	protein_coding	21.4387	20.6903	21.1846	21.1045
PRPF38B	pre-mRNA_processing_factor_38B	protein_coding	21.4381	19.8776	22.0553	21.1237
HERPUD1	homocysteine-inducible_endoplasmic_reticulum_stress-inducible_ubiquitin-like_domain_member_1	protein_coding	21.4316	22.0913	20.5066	21.3432
MFAP1	microfibrillar_associated_protein_1	protein_coding	21.4296	22.6654	22.5942	22.2297
C16orf45	chromosome_16_open_reading_frame_45	protein_coding	21.4292	19.6644	19.4705	20.188
UQCRC2	ubiquinol-cytochrome_c_reductase_core_protein_II	protein_coding	21.4172	22.815	21.4072	21.8798
GOLIM4	golgi_integral_membrane_protein_4	protein_coding	21.4169	22.7513	24.1663	22.7782
DDX42	DEAD_(Asp-Glu-Ala-Asp)_box_helicase_42	protein_coding	21.4025	20.9015	22.6838	21.6626
NUDT16L1	nudix_hydrolase_16_like_1	protein_coding	21.401	21.4075	18.873	20.5605
MAGI2-AS3	MAGI2_antisense_RNA_3	processed_transcript	21.3797	21.818	19.7663	20.988
NHS	NHS_actin_remodeling_regulator	protein_coding	21.3717	22.5669	21.153	21.6972
HSDL1	hydroxysteroid_dehydrogenase_like_1	protein_coding	21.3687	20.83	21.5181	21.2389
CRKL	v-crk_avian_sarcoma_virus_CT10_oncogene_homolog-like	protein_coding	21.3615	22.2702	20.4125	21.3481
VPS28	vacuolar_protein_sorting_28_homolog_(S._cerevisiae)	protein_coding	21.3591	19.1774	18.5291	19.6885
FAM8A1	family_with_sequence_similarity_8_member_A1	protein_coding	21.3495	22.5535	21.603	21.8353
SLC44A2	solute_carrier_family_44_(choline_transporter)_member_2	protein_coding	21.3481	20.8557	21.7029	21.3022
RSL1D1	ribosomal_L1_domain_containing_1	protein_coding	21.3438	20.8354	21.9543	21.3778
NR2F1	nuclear_receptor_subfamily_2_group_F_member_1	protein_coding	21.3294	20.1403	20.0959	20.5219
CAPRIN2	caprin_family_member_2	protein_coding	21.3158	21.9632	20.3614	21.2135
AAGAB	alpha-_and_gamma-adaptin_binding_protein	protein_coding	21.3153	21.2507	21.0996	21.2219
CAB39	calcium_binding_protein_39	protein_coding	21.3135	22.9671	22.2441	22.1749
RBX1	ring-box_1_E3_ubiquitin_protein_ligase	protein_coding	21.3116	20.519	18.3785	20.0697
ZCCHC3	zinc_finger_CCHC_domain_containing_3	protein_coding	21.3044	23.041	22.7192	22.3549
ANAPC13	anaphase_promoting_complex_subunit_13	protein_coding	21.3026	21.5035	21.9882	21.5981
ELAVL1	ELAV_like_RNA_binding_protein_1	protein_coding	21.2908	22.1441	21.5932	21.676
KDM6B	lysine_(K)-specific_demethylase_6B	protein_coding	21.282	19.0946	19.337	19.9045
COPB1	coatomer_protein_complex_subunit_beta_1	protein_coding	21.2663	21.9108	21.6124	21.5965
G3BP1	GTPase_activating_protein_(SH3_domain)_binding_protein_1	protein_coding	21.2507	21.8687	21.2367	21.452
PSMF1	proteasome_inhibitor_subunit_1	protein_coding	21.2315	21.9981	20.5455	21.2584
IL13RA1	interleukin_13_receptor_subunit_alpha_1	protein_coding	21.2307	21.2734	20.7527	21.0856
GORASP2	golgi_reassembly_stacking_protein_2	protein_coding	21.2301	21.0896	22.2536	21.5244
PES1	pescadillo_ribosomal_biogenesis_factor_1	protein_coding	21.2299	22.1993	20.9607	21.4633
PLXNA1	plexin_A1	protein_coding	21.216	20.7538	21.444	21.1379
DTYMK	deoxythymidylate_kinase	protein_coding	21.2146	20.6964	18.6123	20.1744
GTF3C5	general_transcription_factor_IIIC_subunit_5	protein_coding	21.2129	20.5683	22.2173	21.3329
NRSN2	neurensin_2	protein_coding	21.2033	18.5696	19.5092	19.7607
NDUFC1	NADH:ubiquinone_oxidoreductase_subunit_C1	protein_coding	21.2007	19.0568	19.9048	20.0541
PSIP1	PC4_and_SFRS1_interacting_protein_1	protein_coding	21.196	23.0089	20.97	21.725
BTAF1	B-TFIID_TATA-box_binding_protein_associated_factor_1	protein_coding	21.1849	20.4746	21.3779	21.0125
PPP1R18	protein_phosphatase_1_regulatory_subunit_18	protein_coding	21.119	21.3	21.602	21.3403
FAM222A	family_with_sequence_similarity_222_member_A	protein_coding	21.1163	21.1411	20.9874	21.0816
VPS26A	VPS26_retromer_complex_component_A	protein_coding	21.1137	19.6893	19.9685	20.2571
SMC3	structural_maintenance_of_chromosomes_3	protein_coding	21.1132	21.9718	21.3685	21.4845
DKK1	dickkopf_WNT_signaling_pathway_inhibitor_1	protein_coding	21.1	19.3421	24.4579	21.6333
SCAMP3	secretory_carrier_membrane_protein_3	protein_coding	21.0919	20.6534	21.8405	21.1953
STX10	syntaxin_10	protein_coding	21.0915	20.244	18.6582	19.9979
PDGFRA	platelet-derived_growth_factor_receptor_alpha_polypeptide	protein_coding	21.0915	21.7074	22.037	21.612
TNPO2	transportin_2	protein_coding	21.0914	18.9225	20.4157	20.1432
TCTN3	tectonic_family_member_3	protein_coding	21.088	22.3358	21.4758	21.6332
NNAT	neuronatin	protein_coding	21.0536	21.4455	22.4062	21.6351
RP11-196G11.5	NA	sense_intronic	21.0518	21.8954	18.6986	20.5486
SKI	SKI_proto-oncogene	protein_coding	21.0486	19.4249	19.9804	20.1513
GLUL	glutamate-ammonia_ligase	protein_coding	21.0365	21.498	20.8267	21.1204
FMNL2	formin_like_2	protein_coding	21.0358	21.557	19.6025	20.7318
ARVCF	armadillo_repeat_gene_deleted_in_velocardiofacial_syndrome	protein_coding	21.0317	19.7848	18.005	19.6072
DAG1	dystroglycan_1	protein_coding	21.0285	22.045	22.1031	21.7255
CSK	c-src_tyrosine_kinase	protein_coding	21.0264	20.6597	19.3729	20.353
ESD	esterase_D	protein_coding	21.026	22.4657	22.9683	22.1533
SRF	serum_response_factor	protein_coding	21	21.8799	22.1954	21.6918
CDC42SE1	CDC42_small_effector_1	protein_coding	20.9992	22.3453	20.891	21.4118
RARS2	arginyl-tRNA_synthetase_2_mitochondrial	protein_coding	20.9878	21.8965	21.6869	21.5237
USP7	ubiquitin_specific_peptidase_7_(herpes_virus-associated)	protein_coding	20.9631	21.1311	20.6719	20.922
OTX2	orthodenticle_homeobox_2	protein_coding	20.9554	18.4408	21.2403	20.2122
FHL3	four_and_a_half_LIM_domains_3	protein_coding	20.9422	22.2123	20.9933	21.3826
SEPHS2	selenophosphate_synthetase_2	protein_coding	20.9422	21.5624	20.7328	21.0791
CLK2	CDC_like_kinase_2	protein_coding	20.9403	19.1656	18.7066	19.6042
IQSEC1	IQ_motif_and_Sec7_domain_1	protein_coding	20.9241	19.9262	19.8861	20.2455
[truncated: 56,677 more rows]
